# Supplementary material for: Sleep disorder and apnea events detection framework with high performance using two-tier learning model design
Source: PeerJ Comput Sci. 2023 Sep 29;9:e1554. doi: 10.7717/peerj-cs.1554 (PMC10557519; doi:10.7717/peerj-cs.1554)
Supplement: Supplemental Information 3 [file peerj-cs-09-1554-s003.py]

from sklearn import datasets
import numpy as np
from sklearn.model_selection import train_test_split
from sklearn.preprocessing import StandardScaler
from sklearn.metrics import accuracy_score
from matplotlib.colors import ListedColormap
import matplotlib.pyplot as plt
from sklearn.metrics import confusion_matrix
from sklearn.metrics import precision_score
from sklearn.metrics import recall_score, f1_score
from sklearn.metrics import classification_report
from sklearn.metrics import precision_recall_curve, roc_curve, roc_auc_score
import pandas as pd
from sklearn.preprocessing import LabelEncoder
from sklearn import decomposition
import seaborn as sns
#from sklearn.preprocessing import Imputer
import os
from sklearn.ensemble import VotingClassifier
from sklearn.feature_selection import SelectFromModel
from sklearn.ensemble import AdaBoostClassifier
from sklearn.ensemble import GradientBoostingClassifier
from sklearn.ensemble import ExtraTreesClassifier    
from sklearn.naive_bayes import GaussianNB
from sklearn.discriminant_analysis import LinearDiscriminantAnalysis
from sklearn.tree import DecisionTreeClassifier
from sklearn.svm import SVC       
from sklearn.neighbors import KNeighborsClassifier
from sklearn.linear_model import LogisticRegression
from sklearn.ensemble import RandomForestClassifier
from sklearn import model_selection
from imblearn.under_sampling import NeighbourhoodCleaningRule
from imblearn.under_sampling import OneSidedSelection
from imblearn.under_sampling import EditedNearestNeighbours
from imblearn.under_sampling import CondensedNearestNeighbour
from imblearn.under_sampling import TomekLinks
from collections import Counter
from time import time
from sklearn import metrics
np.set_printoptions(threshold=np.inf) ## print all values in numpy array
pd.set_option('display.max_columns',105)
chunks = pd.read_csv('data\\apne-hypopnea-normal\\p12.txt',chunksize=50000, converters = {'Disease': str})
df = pd.concat(chunks)
X = df.loc[:,['ECG2','SpO2']].values
y = df.loc[:,'Disease'].values
le = LabelEncoder()
y = le.fit_transform(y) 
def print_stats_percentage_train_test(algorithm_name, y_test, y_pred):    
     print("------------------------------------------------------")
     print("------------------------------------------------------")
     print ("algorithm is: ", algorithm_name)
     print('Accuracy: %.3f' % accuracy_score(y_test,   y_pred) )
     confmat = confusion_matrix(y_true=y_test, y_pred=y_pred)
     print ("confusion matrix")
     print(confmat)
     pal = sns.cubehelix_palette(light=1, as_cmap=True)
     sns.heatmap(confmat,annot=True,fmt="d",annot_kws={'size':15},cmap=pal,cbar=False)
     print (pd.crosstab(y_test, y_pred, rownames=['True'], colnames=['Predicted'], margins=True))
     print('Precision: %.3f' % precision_score(y_true=y_test, y_pred=y_pred,average='weighted'))
     print('Recall: %.3f' % recall_score(y_true=y_test, y_pred=y_pred,average='weighted'))
     print('F1-measure: %.3f' % f1_score(y_true=y_test, y_pred=y_pred,average='weighted' ))

def knn_rc(X_train_std, y_train, X_test_std, y_test):
     knn = KNeighborsClassifier(n_neighbors=5, p=2, metric='minkowski')
    knn.fit(X_train_std, y_train)
     y_pred = knn.predict(X_test_std)
    print_stats_percentage_train_test(knn, y_test, y_pred)
def logistic_regression_rc(X_train_std, y_train, X_test_std, y_test):
    lr=LogisticRegression()
    lr.fit(X_train_std, y_train)
    y_pred = lr.predict(X_test_std)
    print_stats_percentage_train_test(lr, y_test, y_pred)
def random_forest_rc(X_train_std, y_train, X_test_std, y_test):
    forest=RandomForestClassifier()
    forest.fit(X_train_std, y_train)
    y_pred = forest.predict(X_test_std)
    print_stats_percentage_train_test(forest, y_test, y_pred)
def svm_rc(X_train_std, y_train, X_test_std, y_test):
    svm=SVC(probability=True)
    svm.fit(X_train_std, y_train)   
    y_pred = svm.predict(X_test_std)
    print_stats_percentage_train_test(svm, y_test, y_pred) 
def decision_trees_rc(X_train_std, y_train, X_test_std, y_test):
    tree = DecisionTreeClassifier(random_state=0)
    tree.fit(X_train_std, y_train)
    y_pred = tree.predict(X_test_std)
    print_stats_percentage_train_test(tree, y_test, y_pred)
def lda_rc(X_train_std, y_train, X_test_std, y_test):    
    lda = LinearDiscriminantAnalysis()
    lda.fit(X_train_std, y_train)
    y_pred = lda.predict(X_test_std)
    print_stats_percentage_train_test(lda, y_test, y_pred)   
def gnb_rc(X_train_std, y_train, X_test_std, y_test):
    gnb = GaussianNB()
    gnb.fit(X_train_std, y_train)
    y_pred = gnb.predict(X_test_std)
    print_stats_percentage_train_test(gnb, y_test, y_pred)
def extra_tree(X_train_std, y_train, X_test_std, y_test):
    extra = ExtraTreesClassifier()
    extra.fit(X_train_std, y_train)
    y_pred = extra.predict(X_test_std)
    print_stats_percentage_train_test(extra, y_test, y_pred)
def gradient_boosting(X_train_std, y_train, X_test_std, y_test):    
    gradient = GradientBoostingClassifier()
    gradient.fit(X_train_std, y_train)
    y_pred = gradient.predict(X_test_std)
    print_stats_percentage_train_test(gradient, y_test, y_pred)
def ada_boosting(X_train_std, y_train, X_test_std, y_test):
    ada = AdaBoostClassifier()
    ada.fit(X_train_std, y_train)
    y_pred = ada.predict(X_test_std)
    print_stats_percentage_train_test(ada, y_test, y_pred)
from xgboost import XGBClassifier
def xgboost(X_train_std, y_train, X_test_std, y_test):
    from xgboost import XGBClassifier
    xgb = XGBClassifier(learning_rate =0.1, n_estimators=1000, max_depth=5, min_child_weight=1,
     gamma=0, subsample=0.8, colsample_bytree=0.8, objective= 'multi:softmax', nthread=4,
     scale_pos_weight=1, seed=27)
    xgb.fit(X_train_std, y_train)
    y_pred = xgb.predict(X_test_std)
    print_stats_percentage_train_test(xgb, y_test, y_pred)
X_train, X_test, y_train, y_test = train_test_split(X, y, test_size=0.30, random_state=42)
## ML_MAIN()
logistic_regression_rc(X_train_std, y_train, X_test_std, y_test)
random_forest_rc(X_train_std, y_train, X_test_std, y_test) 
decision_trees_rc(X_train_std, y_train, X_test_std, y_test) 
gnb_rc(X_train_std, y_train, X_test_std, y_test)
lda_rc(X_train_std, y_train, X_test_std, y_test)
ada_boosting(X_train_std, y_train, X_test_std, y_test)
gradient_boosting(X_train_std, y_train, X_test_std, y_test)
extra_tree(X_train_std, y_train, X_test_std, y_test)
xgboost(X_train_std, y_train, X_test_std, y_test)
svm_rc(X_train_std, y_train, X_test_std, y_test)
knn_rc(X_train_std, y_train, X_test_std, y_test)
