# Supplementary material for: Sleep disorder and apnea events detection framework with high performance using two-tier learning model design
Source: PeerJ Comput Sci. 2023 Sep 29;9:e1554. doi: 10.7717/peerj-cs.1554 (PMC10557519; doi:10.7717/peerj-cs.1554)
Supplement: Supplemental Information 4 [file peerj-cs-09-1554-s004.csv]

A1A2	ABD	Body	C3A2	C4A1	CEMG	CFlow	ECG2	F3A2	F4A1	LEG1	LEG2	LEOGA2	O1A2	O2A1	REOGA2	SpO2	TFlow	THO	SleepStaging	Arousal	R_Desat	Snore	Disease
-6	-1	6	4	9	-2	-37	47	85	-44	0	-1	-11	-19	-3	-9	93	-1	1	0	0	0	0	Normal
-10	-1	6	11	12	1	-39	30	85	-40	7	2	-2	-19	-2	-3	93	-1	1	0	0	0	0	Normal
-29	-1	6	-5	19	5	-39	46	71	-42	-1	-3	-24	-40	5	-17	93	-1	1	0	0	0	0	Normal
-22	-1	6	-11	9	2	-39	43	87	-37	2	-2	-30	-42	-4	-25	93	-1	1	0	0	0	0	Normal
-26	-1	6	-12	10	3	-39	35	76	-37	-1	1	-28	-50	-1	-23	93	-1	1	0	0	0	0	Normal
-13	-1	6	-4	5	4	-39	35	70	-65	-2	0	-14	-33	-6	-16	93	-1	1	0	0	0	0	Normal
0	-1	6	-4	-3	-1	-39	29	70	-57	0	3	-11	-27	-4	-5	93	-1	1	0	0	0	0	Normal
1	-1	6	-2	-9	-2	-37	36	87	-51	-9	-2	-6	-27	-12	0	93	-1	1	0	0	0	0	Normal
-11	-1	6	-9	-6	-5	-37	40	78	-35	-1	3	-16	-33	-6	-7	93	-1	1	0	0	0	0	Normal
-9	-1	6	-9	-6	-8	-35	41	86	-35	-7	-4	-23	-37	-7	-14	93	-1	0	0	0	0	0	Normal
-5	-1	6	-11	-18	-5	-35	39	66	-61	-3	4	-15	-41	-23	-15	93	-1	0	0	0	0	0	Normal
-10	-1	6	-10	-12	-2	-32	38	57	-48	5	-3	-15	-37	-13	-14	93	-1	0	0	0	0	0	Normal
4	-1	6	-1	-19	3	-32	34	87	-56	6	-6	-4	-26	-32	-6	93	-1	0	0	0	0	0	Normal
-9	0	6	-15	-17	11	-29	36	74	-44	7	2	-16	-40	-18	-13	93	-1	1	0	0	0	0	Normal
-16	0	6	-8	-11	0	-29	33	84	-49	2	-2	-15	-35	-13	-13	93	-1	1	0	0	0	0	Normal
10	0	6	3	-20	-5	-25	31	106	-53	-5	6	-7	-25	-18	-5	93	-1	1	0	0	0	0	Normal
8	0	6	1	-19	2	-25	32	92	-55	1	2	-2	-20	-16	-6	93	-1	1	0	0	0	0	Normal
8	0	6	-1	-23	4	-22	38	77	-74	-5	-3	-4	-22	-22	-11	93	-1	1	0	0	0	0	Normal
-11	0	6	-14	-13	2	-22	33	73	-56	3	2	-20	-29	-9	-26	93	-1	1	0	0	0	0	Normal
-29	0	6	-21	0	-2	-18	40	70	-47	2	-3	-32	-35	6	-22	93	-1	1	0	0	0	0	Normal
-20	0	6	-17	-6	-1	-18	39	63	-59	-7	0	-33	-39	3	-24	93	-1	1	0	0	0	0	Normal
-6	0	6	-11	-6	-11	-15	37	82	-43	-2	2	-26	-31	-6	-11	93	-1	1	0	0	0	0	Normal
2	0	6	-5	-6	-1	-15	34	86	-45	-2	-1	-15	-21	-3	-5	93	-1	1	0	0	0	0	Normal
-19	1	6	-22	-6	2	-13	37	53	-58	2	-3	-29	-39	-7	-26	93	-1	1	0	0	0	0	Normal
-22	1	6	-25	4	1	-13	29	52	-51	0	3	-33	-42	1	-26	93	-1	1	0	0	0	0	Normal
-13	1	6	-8	3	3	-10	25	74	-35	4	-5	-12	-26	-1	-18	93	-1	1	0	0	0	0	Normal
-4	1	6	-1	5	8	-10	36	90	-42	8	-5	-10	-27	-3	-9	93	-1	1	0	0	0	0	Normal
16	1	6	7	-4	-2	-8	27	71	-56	-5	1	6	-17	-13	-1	93	-1	0	0	0	0	0	Normal
-8	1	6	-1	4	-5	-8	30	81	-44	2	0	-8	-27	0	-7	93	-1	0	0	0	0	0	Normal
-28	1	6	-28	-2	-3	-6	36	66	-42	-3	2	-30	-53	-2	-27	93	-1	0	0	0	0	0	Normal
2	1	6	-12	-24	0	-6	30	71	-60	-3	5	-14	-42	-29	-20	93	-1	0	0	0	0	0	Normal
5	1	6	2	-15	1	-4	27	95	-49	-1	-2	0	-26	-21	-5	93	-1	0	0	0	0	0	Normal
18	1	6	9	-21	4	-4	30	97	-52	6	-1	8	-20	-29	0	93	-1	0	0	0	0	0	Normal
-1	1	6	2	-8	2	-2	28	79	-63	-3	-1	-4	-28	-14	-5	93	-1	0	0	0	0	0	Normal
-16	1	6	-13	-3	-10	-2	40	65	-39	-3	8	-22	-35	-12	-18	93	-1	0	0	0	0	0	Normal
-9	1	6	-19	-19	-2	-1	34	67	-57	0	-3	-34	-47	-27	-31	93	-1	0	0	0	0	0	Normal
-3	1	6	-13	-23	-3	-1	39	61	-60	-5	6	-26	-38	-27	-31	93	-1	0	0	0	0	0	Normal
21	1	6	9	-19	5	0	41	80	-47	-1	0	-4	-16	-26	-6	93	-1	0	0	0	0	0	Normal
-3	1	6	-4	-1	0	0	34	64	-58	0	-2	-10	-29	0	-11	93	-1	0	0	0	0	0	Normal
-7	1	6	-1	4	2	1	41	53	-42	0	0	-7	-26	-3	-11	93	-1	0	0	0	0	0	Normal
-12	1	6	-16	1	-6	1	41	70	-40	-2	-5	-21	-38	-7	-18	93	-1	0	0	0	0	0	Normal
-8	2	6	-20	-12	-3	1	41	49	-52	3	-2	-25	-45	-16	-28	93	-1	1	0	0	0	0	Normal
-15	2	6	-20	-5	-1	1	32	61	-54	2	-3	-26	-45	-11	-27	93	-1	1	0	0	0	0	Normal
-8	2	6	-17	-7	2	2	32	78	-51	-1	2	-24	-45	-1	-24	93	-1	1	0	0	0	0	Normal
-10	2	6	-19	-10	0	2	35	51	-63	2	2	-25	-47	-9	-25	93	-1	1	0	0	0	0	Normal
-5	3	6	-10	-2	-2	2	27	73	-64	0	-2	-10	-35	-11	-12	93	-1	1	0	0	0	0	Normal
0	3	6	-12	-18	14	2	28	74	-46	3	-6	-13	-37	-21	-22	93	-1	1	0	0	0	0	Normal
-4	3	6	-18	-19	4	2	30	61	-63	-2	-4	-24	-42	-22	-25	93	-1	1	0	0	0	0	Normal
-7	3	6	-12	-9	-3	2	38	65	-54	5	0	-13	-35	-13	-18	93	-1	1	0	0	0	0	Normal
2	3	6	-16	-25	-4	1	40	71	-57	-3	3	-16	-41	-24	-27	93	-1	1	0	0	0	0	Normal
4	3	6	-17	-26	-8	1	55	71	-53	-2	0	-15	-39	-29	-16	93	-1	1	0	0	0	0	Normal
-2	3	6	-20	-26	-4	0	72	55	-49	-1	2	-11	-39	-33	-9	93	-1	1	0	0	0	0	Normal
7	3	6	-14	-33	4	0	54	75	-54	4	1	-5	-41	-37	-1	93	-1	1	0	0	0	0	Normal
7	3	6	-14	-34	-1	-1	64	58	-49	-4	-4	-14	-41	-37	-7	93	-1	1	0	0	0	0	Normal
11	3	6	-4	-34	-5	-1	73	44	-77	-3	5	-6	-38	-42	-7	93	-1	1	0	0	0	0	Normal
2	3	6	-17	-25	-5	-2	77	42	-63	-4	-1	-17	-46	-31	-20	93	-1	2	0	0	0	0	Normal
15	3	6	-5	-25	8	-2	98	54	-68	-2	0	-8	-38	-33	-18	93	-1	2	0	0	0	0	Normal
-9	3	6	-12	-9	5	-3	103	49	-60	-2	4	-20	-43	-16	-13	93	-1	2	0	0	0	0	Normal
-9	3	6	-23	-9	0	-3	95	38	-69	5	1	-30	-48	-13	-20	93	-1	2	0	0	0	0	Normal
-2	4	6	-13	-8	1	-4	96	66	-52	2	-1	-18	-41	-11	-14	93	-1	2	0	0	0	0	Normal
-7	4	6	-18	-14	-5	-4	83	48	-57	-6	2	-29	-45	-20	-24	93	-1	2	0	0	0	0	Normal
-16	4	6	-32	-13	0	-5	83	26	-74	2	-2	-38	-55	-13	-39	93	-1	2	0	0	0	0	Normal
-6	4	6	-12	-3	2	-5	83	47	-63	1	-1	-24	-43	-3	-21	93	-1	2	0	0	0	0	Normal
-1	5	6	-15	-12	1	-6	59	51	-63	-2	-5	-23	-41	-15	-20	93	-1	2	0	0	0	0	Normal
-26	5	6	-24	5	-7	-6	59	44	-43	6	-2	-34	-51	-2	-30	93	-1	2	0	0	0	0	Normal
-16	5	6	-15	2	1	-7	48	56	-34	0	1	-21	-52	-10	-18	93	-1	1	0	0	0	0	Normal
-15	5	6	-25	-11	2	-7	44	46	-45	-4	4	-30	-51	-18	-24	93	-1	1	0	0	0	0	Normal
-13	5	6	-15	-11	3	-7	39	24	-63	3	-2	-25	-45	-20	-29	93	-1	1	0	0	0	0	Normal
-2	5	6	-18	-26	12	-7	40	49	-67	-2	4	-26	-45	-26	-20	93	-1	1	0	0	0	0	Normal
6	5	6	-4	-19	-3	-7	45	62	-51	5	-5	-9	-31	-26	-11	93	-1	1	0	0	0	0	Normal
4	5	6	-7	-24	-6	-7	32	70	-49	1	-1	-7	-41	-33	-13	93	-1	1	0	0	0	0	Normal
10	5	6	-13	-37	-2	-7	32	63	-72	-3	4	-16	-50	-36	-18	93	-1	2	0	0	0	0	Normal
5	5	6	-16	-29	-7	-7	27	44	-72	1	0	-13	-48	-35	-18	93	-1	2	0	0	0	0	Normal
6	6	6	-19	-38	-4	-6	33	57	-69	-4	-2	-20	-46	-40	-20	93	-1	2	0	0	0	0	Normal
3	6	6	-19	-33	2	-6	34	57	-63	1	4	-14	-49	-32	-21	93	-1	2	0	0	0	0	Normal
-29	6	6	-29	-9	-4	-5	29	54	-39	5	-2	-26	-53	-20	-25	93	-1	2	0	0	0	0	Normal
-11	6	6	-23	-17	-3	-5	28	37	-53	3	1	-29	-48	-19	-22	93	-1	2	0	0	0	0	Normal
-3	7	6	-23	-28	5	-4	25	43	-50	-1	0	-24	-47	-26	-31	93	-1	2	0	0	0	0	Normal
-22	7	6	-21	-4	9	-4	-6	35	-52	3	-3	-30	-42	-7	-29	93	-1	2	0	0	0	0	Normal
-12	7	6	-18	-11	1	-3	12	35	-51	-5	-6	-28	-45	-8	-22	93	-1	2	0	0	0	0	Normal
-6	7	6	-6	-2	-2	-3	78	67	-26	-5	-4	-6	-33	-1	-9	93	-1	2	0	0	0	0	Normal
3	7	6	-10	-10	-9	-1	232	53	-62	0	1	-9	-32	-9	-3	93	-1	2	0	0	0	0	Normal
26	7	6	3	-23	-4	-1	459	59	-65	-7	-1	-2	-21	-22	-6	93	-1	2	0	0	0	0	Normal
31	6	6	8	-27	3	-1	659	57	-67	-2	2	7	-20	-21	-10	93	-1	2	0	0	0	0	Normal
28	6	6	-8	-40	12	-1	657	71	-84	5	4	-7	-33	-36	-30	93	-1	2	0	0	0	0	Normal
-6	6	6	-13	-14	3	0	417	34	-69	-1	-1	-22	-40	-11	-30	93	-1	2	0	0	0	0	Normal
-9	6	6	-29	-28	-5	0	171	35	-79	2	5	-37	-58	-19	-45	93	-1	2	0	0	0	0	Normal
-6	5	6	-20	-9	5	0	-121	57	-51	-2	1	-26	-37	-5	-20	93	-1	2	0	0	0	0	Normal
-16	5	6	-13	-4	1	0	-245	36	-62	-2	-1	-27	-41	-2	-20	93	-1	2	0	0	0	0	Normal
-20	5	6	-21	-4	4	0	-244	39	-58	-4	2	-35	-53	-6	-29	93	-1	2	0	0	0	0	Normal
-21	5	6	-28	-11	-4	0	-258	38	-40	4	1	-40	-53	-9	-27	93	-1	2	0	0	0	0	Normal
-16	6	6	-31	-24	-9	0	-244	34	-78	3	1	-39	-56	-23	-37	93	-1	2	0	0	0	0	Normal
-17	6	6	-27	-17	-11	0	-228	23	-62	-1	5	-36	-50	-16	-18	93	-1	2	0	0	0	0	Normal
-1	6	6	-13	-20	-2	0	-168	62	-42	3	-5	-15	-32	-17	-13	93	-1	3	0	0	0	0	Normal
-13	6	6	-13	-5	3	0	-94	54	-48	6	-8	-17	-38	-9	-12	93	-1	3	0	0	0	0	Normal
2	7	6	-9	-18	2	-1	-24	30	-52	-4	0	-11	-32	-21	-5	93	-1	3	0	0	0	0	Normal
-15	7	6	-25	-17	2	-1	37	41	-63	4	-1	-33	-48	-11	-39	93	-1	3	0	0	0	0	Normal
-14	7	6	-26	-19	-2	-2	68	31	-52	-2	1	-40	-49	-11	-33	93	-1	3	0	0	0	0	Normal
-1	7	6	-8	-10	5	-2	68	50	-62	-1	-1	-14	-19	-11	-14	93	-1	3	0	0	0	0	Normal
-21	7	6	-11	4	2	-3	85	52	-53	2	-4	-35	-35	8	-24	93	-1	3	0	0	0	0	Normal
-13	7	6	-15	1	2	-3	81	32	-60	-4	-8	-32	-28	1	-24	93	-1	3	0	0	0	0	Normal
-20	7	6	-24	2	2	-4	87	28	-76	-1	4	-40	-33	-2	-37	93	-1	2	0	0	0	0	Normal
-8	7	6	-22	-11	-5	-4	87	21	-75	-2	8	-43	-39	0	-40	93	-1	2	0	0	0	0	Normal
-22	7	6	-30	-9	-1	-5	86	35	-52	-4	-2	-40	-39	-1	-48	93	-1	2	0	0	0	0	Normal
-8	7	6	-7	-3	-5	-5	97	51	-41	1	7	-24	-25	-1	-20	93	-1	2	0	0	0	0	Normal
9	7	6	-2	-21	-7	-6	94	40	-71	-1	-5	-22	-23	-8	-23	93	-1	2	0	0	0	0	Normal
-8	7	6	-14	-8	-3	-6	108	30	-66	-5	6	-27	-29	-2	-21	93	-1	2	0	0	0	0	Normal
24	8	6	2	-21	-6	-7	111	42	-80	2	0	-13	-16	-18	-19	93	-1	2	0	0	0	0	Normal
10	8	6	-11	-25	6	-7	107	58	-61	1	-1	-13	-25	-21	-23	93	-1	2	0	0	0	0	Normal
-7	8	6	-16	-10	13	-7	113	51	-44	1	-2	-11	-37	-9	-17	93	-1	3	0	0	0	0	Normal
1	8	6	-10	-20	7	-7	116	48	-68	5	-6	-11	-35	-17	-18	93	-1	3	0	0	0	0	Normal
-11	9	6	-23	-21	-2	-8	124	37	-62	-2	0	-25	-48	-11	-16	93	-1	3	0	0	0	0	Normal
-6	9	6	-31	-28	-5	-8	136	41	-64	4	7	-24	-47	-16	-26	93	-1	3	0	0	0	0	Normal
11	9	6	-18	-42	-2	-9	134	49	-71	0	6	-9	-35	-30	-14	93	-1	3	0	0	0	0	Normal
-11	9	6	-33	-29	3	-9	124	59	-56	4	-3	-17	-43	-16	-19	93	-1	3	0	0	0	0	Normal
-9	9	6	-33	-32	8	-10	133	51	-55	-6	-3	-20	-42	-10	-24	93	-1	3	0	0	0	0	Normal
-2	9	6	-29	-32	0	-10	137	35	-83	1	-4	-18	-44	-17	-18	93	-1	3	0	0	0	0	Normal
-6	9	6	-33	-21	-10	-12	145	39	-72	-4	-1	-20	-41	-13	-15	93	-1	3	0	0	0	0	Normal
-9	9	6	-28	-27	-7	-12	158	40	-59	-3	2	-25	-41	-12	-30	93	-1	3	0	0	0	0	Normal
-8	8	6	-18	-12	-4	-15	159	40	-66	4	1	-15	-34	-5	-16	93	-1	3	0	0	0	0	Normal
-19	8	6	-16	-4	1	-15	158	37	-50	0	-5	-18	-33	6	-17	93	-1	3	0	0	0	0	Normal
-15	9	6	-25	-15	0	-18	178	40	-43	0	-5	-31	-38	1	-26	93	-1	3	0	0	0	0	Normal
-7	9	6	-22	-15	1	-18	190	28	-62	-3	2	-28	-39	-7	-22	93	-1	3	0	0	0	0	Normal
-5	9	6	-21	-13	2	-21	189	23	-66	0	0	-21	-35	-11	-23	93	-1	3	0	0	0	0	Normal
-4	9	6	-22	-20	-1	-21	203	42	-69	0	4	-25	-33	-11	-25	93	-1	3	0	0	0	0	Normal
-8	9	6	-3	0	7	-23	208	53	-43	1	-2	-12	-23	8	-13	93	-1	4	0	0	0	0	Normal
0	9	6	-11	-11	-2	-23	225	60	-50	5	3	-10	-23	0	-10	93	-1	4	0	0	0	0	Normal
-15	9	6	-24	-9	-3	-24	238	56	-46	-1	2	-19	-36	3	-22	93	-1	4	0	0	0	0	Normal
11	9	6	-6	-22	1	-24	253	52	-67	0	3	-3	-22	-6	-12	93	-1	4	0	0	0	0	Normal
7	9	6	-14	-30	-6	-24	255	52	-78	-1	-2	-5	-24	-16	-15	93	-1	3	0	0	0	0	Normal
15	9	6	-4	-32	0	-24	271	56	-74	-2	-3	-2	-22	-17	-9	93	-1	3	0	0	0	0	Normal
16	9	6	-8	-37	6	-25	285	58	-75	1	-2	-5	-26	-23	-12	93	-1	3	0	0	0	0	Normal
-5	9	6	-21	-26	1	-25	295	43	-57	-4	3	-15	-36	-10	-15	93	-1	3	0	0	0	0	Normal
-13	9	6	-27	-23	4	-25	301	44	-57	-2	-3	-18	-44	-6	-30	93	-1	3	0	0	0	0	Normal
-25	9	6	-33	-14	-1	-25	307	36	-46	3	0	-22	-45	2	-31	93	-1	3	0	0	0	0	Normal
-1	9	6	-20	-27	-6	-24	319	44	-52	0	1	-13	-32	-7	-8	93	-1	3	0	0	0	0	Normal
1	9	6	-19	-22	-1	-24	321	53	-50	1	0	-7	-32	-12	-13	93	-1	3	0	0	0	0	Normal
-3	9	6	-24	-24	-1	-24	332	51	-50	6	-1	-13	-31	-18	-12	93	-1	3	0	0	0	0	Normal
5	9	6	-24	-34	2	-24	322	50	-70	-2	2	-14	-30	-21	-17	93	-1	3	0	0	0	0	Normal
-2	9	6	-17	-20	-3	-23	322	44	-57	-3	-1	-16	-29	-11	-21	93	-1	3	0	0	0	0	Normal
-6	9	6	-19	-19	-1	-23	315	60	-56	9	-3	-17	-27	-8	-16	93	-1	3	0	0	0	0	Normal
-1	9	6	-10	-10	0	-23	308	58	-44	-5	3	-12	-25	-1	-3	93	-1	3	0	0	0	0	Normal
9	9	6	6	-8	5	-23	297	73	-50	0	0	-1	-13	-7	2	93	-1	3	0	0	0	0	Normal
-3	9	6	-9	-9	2	-24	265	70	-47	-3	-5	-12	-20	-12	-11	93	-1	3	0	0	0	0	Normal
-19	9	6	-18	-2	-2	-24	239	44	-54	-3	-3	-30	-39	-4	-31	93	-1	3	0	0	0	0	Normal
-4	9	6	-18	-13	1	-26	210	42	-75	-5	-2	-29	-37	-12	-30	93	-1	3	0	0	0	0	Normal
-13	9	6	-19	-3	-7	-26	178	45	-49	-1	5	-28	-39	-3	-19	93	-1	3	0	0	0	0	Normal
-19	9	6	-16	3	2	-28	157	53	-46	-1	-1	-21	-35	7	-21	93	-1	3	0	0	0	0	Normal
-13	9	6	-15	5	2	-28	137	53	-37	-1	6	-19	-30	1	-9	93	-1	3	0	0	0	0	Normal
-17	10	6	-12	0	9	-32	107	62	-27	-4	0	-17	-37	2	-20	93	-1	3	0	0	0	0	Normal
-14	10	6	-10	-3	10	-32	99	38	-54	7	1	-17	-41	-10	-23	93	-1	3	0	0	0	0	Normal
1	10	6	-3	-14	1	-37	88	39	-56	1	-3	-12	-35	-17	-12	93	-1	3	0	0	0	0	Normal
10	10	6	0	-21	-5	-37	81	72	-51	1	0	-6	-29	-15	-8	93	-1	3	0	0	0	0	Normal
-1	11	6	-12	-16	-16	-42	82	45	-50	-2	0	-14	-33	-15	-9	93	-1	4	0	0	0	0	Normal
-14	11	6	-19	-7	-9	-42	73	48	-53	-1	-4	-21	-35	4	-17	93	-1	4	0	0	0	0	Normal
-17	11	6	-24	-12	-9	-48	64	54	-47	2	4	-27	-47	-4	-30	93	-1	4	0	0	0	0	Normal
-6	11	6	-22	-20	10	-48	60	46	-57	1	1	-23	-41	-16	-25	93	-1	4	0	0	0	0	Normal
-7	11	6	-21	-20	0	-55	58	36	-72	1	0	-24	-42	-12	-26	93	-1	4	0	0	0	0	Normal
-10	11	6	-21	-20	1	-55	58	50	-47	-3	-1	-21	-43	-7	-23	93	-1	4	0	0	0	0	Normal
-9	11	6	-24	-17	7	-63	66	45	-54	-1	-4	-25	-44	-6	-20	93	-1	3	0	0	0	0	Normal
-26	11	6	-29	-10	-2	-63	64	32	-50	0	-3	-27	-50	-2	-24	93	-1	3	0	0	0	0	Normal
-26	11	6	-33	-8	6	-70	65	41	-39	8	-1	-33	-52	-3	-33	93	-1	3	0	0	0	0	Normal
-21	11	6	-34	-13	-5	-70	66	42	-52	3	5	-38	-56	-11	-32	93	-1	3	0	0	0	0	Normal
-17	11	6	-24	-9	2	-78	65	29	-56	-6	0	-26	-50	-8	-23	93	-1	3	0	0	0	0	Normal
-7	11	6	-11	-8	-7	-78	68	37	-62	1	2	-24	-42	-4	-24	93	-1	3	0	0	0	0	Normal
5	11	6	-4	-9	1	-85	67	75	-41	-2	1	-15	-30	-10	-3	93	-1	3	0	0	0	0	Normal
0	11	6	-6	-12	0	-85	72	54	-57	-4	-1	-24	-31	-12	-17	93	-1	3	0	0	0	0	Normal
-9	11	6	-15	-8	1	-91	67	47	-53	2	-1	-27	-35	-7	-25	93	-1	3	0	0	0	0	Normal
-16	11	6	-23	-7	-3	-91	75	46	-48	-7	4	-39	-42	-3	-26	93	-1	3	0	0	0	0	Normal
1	10	6	-2	-15	2	-97	73	54	-61	-4	-5	-18	-31	-11	-19	93	-1	3	0	0	0	0	Normal
2	10	6	3	-8	6	-97	75	67	-54	5	-4	-10	-22	-5	-11	93	-1	3	0	0	0	0	Normal
7	10	6	8	-11	-7	-100	82	76	-50	-2	-1	-11	-20	-8	-9	93	-1	3	0	0	0	0	Normal
-1	10	6	2	-6	-2	-100	79	72	-55	7	1	-13	-22	-8	-17	93	-1	3	0	0	0	0	Normal
-26	10	6	-23	-2	-1	-100	78	27	-74	2	1	-42	-39	-1	-42	93	-1	4	0	0	0	0	Normal
-9	10	6	-20	-12	3	-100	77	30	-58	2	4	-30	-39	-9	-30	93	-1	4	0	0	0	0	Normal
-19	10	6	-21	-9	0	-100	78	44	-54	-4	2	-38	-43	-1	-30	93	-1	4	0	0	0	0	Normal
-2	10	6	-16	-18	5	-100	75	59	-42	2	-4	-23	-33	-14	-16	93	-1	4	0	0	0	0	Normal
-4	10	6	-14	-12	-6	-100	77	47	-39	-6	-4	-16	-35	-5	-15	93	-1	3	0	0	0	0	Normal
-20	10	6	-33	-13	-4	-100	69	22	-68	-1	2	-37	-52	-9	-40	93	-1	3	0	0	0	0	Normal
-24	10	6	-34	-7	5	-100	71	22	-50	4	-4	-35	-48	-7	-39	93	-1	3	0	0	0	0	Normal
-11	10	6	-25	-19	7	-100	70	39	-57	0	5	-29	-43	-10	-28	93	-1	3	0	0	0	0	Normal
-10	10	6	-12	-6	-2	-100	69	49	-42	-3	3	-18	-30	-3	-11	93	-1	3	0	0	0	0	Normal
11	10	6	1	-15	0	-100	71	75	-53	-1	-1	-1	-18	-18	-4	93	-1	3	0	0	0	0	Normal
2	10	6	-7	-15	-7	-100	69	67	-50	-5	0	-13	-25	-13	-7	93	-1	3	0	0	0	0	Normal
-15	10	6	-23	-7	-7	-100	61	29	-63	1	-2	-24	-39	-9	-25	93	-1	3	0	0	0	0	Normal
-13	9	6	-26	-14	-1	-100	64	54	-54	-2	0	-24	-46	-17	-24	93	-1	3	0	0	0	0	Normal
-33	9	6	-24	4	2	-100	64	48	-28	1	-2	-29	-45	2	-22	93	-1	3	0	0	0	0	Normal
-15	9	6	-15	-5	0	-100	62	51	-50	4	0	-17	-35	-8	-14	93	-1	3	0	0	0	0	Normal
-12	9	6	-11	-6	1	-100	56	51	-47	-4	-1	-9	-34	-12	-14	93	-1	3	0	0	0	0	Normal
-9	9	6	-14	-9	12	-100	62	55	-37	9	0	-14	-36	-18	-23	93	-1	4	0	0	0	0	Normal
-7	9	6	-15	-9	-7	-100	64	62	-34	2	7	-7	-38	-20	-10	93	-1	4	0	0	0	0	Normal
-2	10	6	-18	-20	1	-100	60	32	-54	-1	0	-14	-46	-27	-24	93	-1	4	0	0	0	0	Normal
-14	10	6	-13	-9	6	-100	65	50	-47	5	4	-23	-47	-16	-24	93	-1	4	0	0	0	0	Normal
-18	10	6	-17	-6	-7	-100	70	49	-38	-3	-1	-24	-44	-18	-19	93	-1	4	0	0	0	0	Normal
-18	10	6	-17	-8	-1	-100	57	36	-52	-4	-2	-26	-42	-8	-23	93	-1	4	0	0	0	0	Normal
-22	9	6	-19	7	4	-96	55	45	-44	-1	-2	-15	-42	-7	-20	93	-1	4	0	0	0	0	Normal
-1	9	6	-2	0	-7	-96	63	67	-41	-5	-1	-5	-28	-10	-3	93	-1	4	0	0	0	0	Normal
-16	9	6	-21	-3	-8	-88	45	39	-62	0	-1	-25	-41	-3	-18	93	-1	3	0	0	0	0	Normal
-5	9	6	-15	-5	5	-88	59	57	-62	4	-1	-14	-33	-11	-15	93	-1	3	0	0	0	0	Normal
-25	8	6	-29	-4	3	-79	53	47	-50	-2	-5	-28	-42	-3	-20	93	-1	3	0	0	0	0	Normal
-32	8	6	-46	-11	0	-79	43	22	-61	5	2	-40	-53	-1	-39	93	-1	3	0	0	0	0	Normal
-7	8	6	-26	-17	8	-70	53	32	-63	-8	1	-23	-42	-8	-22	93	-1	3	0	0	0	0	Normal
-15	8	6	-35	-16	0	-70	48	31	-59	1	-3	-34	-45	-9	-27	93	-1	3	0	0	0	0	Normal
-11	7	6	-26	-14	-9	-60	50	54	-48	-1	6	-21	-41	-10	-13	93	-1	3	0	0	0	0	Normal
-17	7	6	-32	-7	4	-60	57	52	-38	4	0	-20	-39	-9	-9	93	-1	3	0	0	0	0	Normal
-25	7	6	-28	-3	-2	-50	53	55	-27	3	-2	-12	-43	-4	-11	93	-1	3	0	0	0	0	Normal
-25	7	6	-30	-11	-13	-50	59	33	-49	1	1	-27	-58	-11	-19	93	-1	3	0	0	0	0	Normal
1	7	6	-11	-18	1	-41	68	43	-45	-2	-1	-5	-37	-17	-7	93	-1	3	0	0	0	0	Normal
-16	7	6	-19	-7	-3	-41	65	55	-41	-4	1	-12	-49	-11	-13	93	-1	3	0	0	0	0	Normal
-12	7	6	-22	-13	5	-32	59	47	-49	0	-1	-20	-49	-15	-24	93	-1	3	0	0	0	0	Normal
-11	7	6	-16	-8	8	-32	50	59	-39	-3	4	-11	-41	-6	-19	93	-1	3	0	0	0	0	Normal
-17	7	6	-18	-6	4	-23	51	57	-38	2	-1	-21	-39	-4	-22	93	-1	3	0	0	0	0	Normal
-6	7	6	-8	-14	-3	-23	55	48	-54	4	-2	-8	-29	-9	-10	93	-1	3	0	0	0	0	Normal
-11	7	6	-16	-13	-2	-16	58	55	-60	-4	-4	-10	-29	-10	-11	93	-1	3	0	0	0	0	Normal
-5	7	6	-22	-19	6	-16	60	57	-45	3	4	-5	-25	-14	-5	93	-1	3	0	0	0	0	Normal
-9	7	6	-29	-23	0	-8	61	47	-67	0	-4	-18	-37	-12	-22	93	-1	3	0	0	0	0	Normal
-6	7	6	-36	-28	-4	-8	58	32	-57	-5	4	-35	-44	-18	-29	93	-1	3	0	0	0	0	Normal
-11	7	6	-26	-9	-4	-1	56	39	-37	1	2	-20	-30	-1	-11	93	-1	3	0	0	0	0	Normal
-16	7	6	-20	-2	0	-1	60	33	-54	-1	-2	-22	-32	2	-13	93	-1	3	0	0	0	0	Normal
-32	6	6	-40	2	-8	5	52	22	-40	0	-1	-39	-49	5	-24	93	-1	3	0	0	0	0	Normal
-18	6	6	-23	0	-1	5	53	54	-37	5	2	-18	-34	-2	-14	93	-1	3	0	0	0	0	Normal
-13	6	6	-27	-12	2	11	53	33	-48	1	-1	-29	-40	-11	-24	93	-1	2	0	0	0	0	Normal
-12	6	6	-23	-10	-2	11	52	33	-55	2	1	-29	-37	-14	-23	93	-1	2	0	0	0	0	Normal
-13	6	6	-15	0	11	17	54	40	-48	-4	3	-18	-27	-7	-12	93	-1	2	0	0	0	0	Normal
-9	6	6	-7	5	12	17	62	53	-40	2	-6	-13	-21	-4	-4	93	-1	2	0	0	0	0	Normal
-14	6	6	-7	7	-7	22	62	55	-42	1	-4	-12	-31	-4	-4	93	-1	2	0	0	0	0	Normal
-16	6	6	-11	6	-7	22	67	72	-24	-3	1	-13	-33	-6	-6	93	-1	2	0	0	0	0	Normal
-8	6	6	-5	4	-8	26	65	55	-30	-7	-1	-12	-35	-9	-5	93	-1	2	0	0	0	0	Normal
-22	6	6	-16	7	-4	26	65	29	-57	-5	2	-16	-41	-6	-16	93	-1	2	0	0	0	0	Normal
-15	6	6	-17	-5	3	30	80	47	-50	-4	0	-24	-37	-22	-17	93	-1	2	0	0	0	0	Normal
-7	6	6	-11	-12	1	30	80	43	-47	5	-2	-22	-37	-24	-23	93	-1	2	0	0	0	0	Normal
5	5	6	0	-11	0	33	86	63	-54	4	2	-1	-22	-24	-1	93	-1	2	0	0	0	0	Normal
4	5	6	-2	-12	-5	33	90	47	-50	2	5	-15	-30	-20	-6	93	-1	2	0	0	0	0	Normal
-5	5	6	3	1	2	36	95	66	-23	1	4	-2	-26	-14	0	93	-1	2	0	0	0	0	Normal
-17	5	6	-7	10	7	36	101	45	-42	2	-4	-9	-33	-2	1	93	-1	2	0	0	0	0	Normal
-17	5	6	-10	0	11	39	121	33	-46	4	-4	-19	-33	-14	-10	93	-1	2	0	0	0	0	Normal
-17	5	6	-14	-4	-1	39	123	55	-36	1	-3	-19	-41	-16	-13	93	-1	2	0	0	0	0	Normal
4	5	6	-5	-8	-8	42	115	56	-43	-4	-2	-12	-28	-14	-1	93	-1	2	0	0	0	0	Normal
-4	5	6	-6	-2	-3	42	114	58	-52	-4	4	-13	-32	-12	-4	93	-1	2	0	0	0	0	Normal
-10	4	6	-8	-1	-5	45	112	55	-45	-3	-5	-19	-36	-14	-17	93	-1	2	0	0	0	0	Normal
-10	4	6	-6	-1	5	45	107	57	-49	2	-2	-15	-31	-14	-9	93	-1	2	0	0	0	0	Normal
-32	4	6	-22	5	6	48	110	31	-54	2	0	-33	-46	-4	-27	93	-1	2	0	0	0	0	Normal
-11	4	6	-14	-8	-2	48	102	42	-47	-3	7	-26	-35	-22	-17	93	-1	2	0	0	0	0	Normal
-3	4	6	-9	-11	-7	51	88	60	-44	-1	-3	-20	-34	-20	-9	93	-1	1	0	0	0	0	Normal
-8	4	6	-12	-7	3	51	72	52	-30	0	4	-24	-34	-14	-12	93	-1	1	0	0	0	0	Normal
-13	4	6	-10	-6	3	54	64	32	-40	-4	-5	-20	-39	-16	-9	93	-1	2	0	0	0	0	Normal
-19	4	6	-10	2	3	54	57	30	-47	5	-1	-22	-38	-5	-17	93	-1	2	0	0	0	0	Normal
-25	4	6	-19	1	-1	56	47	37	-31	-3	7	-26	-43	-6	-18	93	-1	2	0	0	0	0	Normal
-27	4	6	-20	4	-7	56	57	50	-31	2	-2	-23	-49	-8	-22	93	-1	2	0	0	0	0	Normal
-12	4	6	-18	-7	0	59	53	46	-43	2	2	-24	-51	-20	-19	93	-1	2	0	0	0	0	Normal
-6	4	6	-6	-1	-6	59	50	27	-65	2	-3	-10	-41	-13	-7	93	-1	2	0	0	0	0	Normal
-13	4	6	-8	1	-1	62	40	58	-29	4	0	-10	-48	-14	-9	93	-1	2	0	0	0	0	Normal
-11	4	6	-11	-4	0	62	53	71	-18	-3	4	-17	-48	-26	-7	93	-1	2	0	0	0	0	Normal
-15	4	6	-3	7	1	65	44	42	-51	-6	-1	-10	-39	-13	-7	93	-1	2	0	0	0	0	Normal
-27	4	6	-15	6	12	65	33	25	-70	-1	-2	-29	-48	-11	-22	93	-1	2	0	0	0	0	Normal
-33	3	6	-17	17	9	69	33	54	-24	-4	-1	-34	-47	0	-20	93	-1	1	0	0	0	0	Normal
-19	3	6	-11	8	-2	69	36	92	9	0	0	-17	-41	-7	-9	93	-1	1	0	0	0	0	Normal
-17	3	6	-8	14	-6	72	7	10	-94	0	-5	-18	-28	9	-10	93	-1	1	0	0	0	0	Normal
-22	3	6	-22	9	-14	72	18	63	8	2	3	-29	-47	-1	-16	93	-1	1	0	0	0	0	Normal
-22	3	6	-21	6	-11	76	76	14	-50	3	-1	-22	-48	-2	-14	93	-1	1	0	0	0	0	Normal
-13	3	6	-11	14	0	76	197	-11	-95	9	1	-12	-34	6	-5	93	-1	1	0	0	0	0	Normal
-2	2	6	-16	-8	2	78	432	88	10	4	1	-9	-41	-22	-11	93	-1	2	0	0	0	0	Normal
10	2	6	-10	-19	4	78	649	75	-46	2	-3	2	-30	-32	-4	93	-1	2	0	0	0	0	Normal
36	2	6	0	-32	6	80	728	36	-89	-4	-2	12	-17	-41	-2	93	-1	2	0	0	0	0	Normal
20	2	6	4	-23	8	80	520	41	-89	-2	-3	1	-18	-27	-11	93	-1	2	0	0	0	0	Normal
-9	2	6	-18	-5	6	82	268	59	-26	-2	-2	-18	-39	-15	-12	93	-1	2	0	0	0	0	Normal
-22	2	6	-21	5	1	82	-21	60	-36	-3	6	-25	-42	-2	-14	93	-1	2	0	0	0	0	Normal
-33	2	6	-22	18	4	82	-216	56	-29	-1	-3	-24	-37	6	-13	93	-1	2	0	0	0	0	Normal
-38	2	6	-30	12	-7	82	-226	32	-41	-6	0	-33	-52	4	-20	93	-1	2	0	0	0	0	Normal
-13	2	6	-14	-2	0	82	-255	48	-63	0	2	-19	-36	-13	-7	93	-1	2	0	0	0	0	Normal
-16	2	6	-9	9	5	82	-252	40	-40	-1	-2	-16	-38	-3	-1	93	-1	2	0	0	0	0	Normal
-30	2	6	-19	5	-10	83	-241	42	-39	-4	5	-38	-54	-4	-17	93	-1	2	0	0	0	0	Normal
-33	2	6	-23	10	-5	83	-174	40	-26	3	-2	-33	-48	-9	-15	93	-1	2	0	0	0	0	Normal
-46	2	6	-25	21	-10	83	-103	29	-27	-6	4	-39	-52	7	-20	93	-1	2	0	0	0	0	Normal
-29	2	6	-13	21	2	83	-36	30	-44	5	1	-18	-36	6	-13	93	-1	2	0	0	0	0	Normal
-15	1	6	-3	14	-2	83	27	39	-39	5	-6	-9	-30	-3	4	93	-1	2	0	0	0	0	Normal
-20	1	6	-10	19	-3	83	50	44	-41	9	3	-19	-32	3	0	93	-1	2	0	0	0	0	Normal
-4	1	6	-9	6	1	83	56	50	-34	2	-6	-16	-35	-2	-5	93	-1	1	0	0	0	0	Normal
-21	1	6	-20	5	-5	83	68	43	-40	0	3	-32	-37	-7	-17	93	-1	1	0	0	0	0	Normal
-37	0	6	-24	23	11	83	72	40	-40	0	-2	-32	-44	4	-22	93	-1	1	0	0	0	0	Normal
-7	0	6	-5	6	5	83	75	39	-56	-8	3	-13	-33	-7	-2	93	-1	1	0	0	0	0	Normal
-10	0	6	-5	6	3	83	76	51	-40	2	5	-8	-28	-13	-2	93	-1	1	0	0	0	0	Normal
-12	0	6	-10	2	-7	83	81	56	-35	-1	-1	-13	-38	-15	-7	93	-1	1	0	0	0	0	Normal
-10	0	6	-20	-7	-4	82	84	38	-64	-2	2	-18	-42	-20	-15	93	-1	1	0	0	0	0	Normal
-23	0	6	-28	-4	9	82	80	26	-56	0	-3	-23	-54	-18	-28	93	-1	1	0	0	0	0	Normal
-29	0	6	-22	6	6	82	95	36	-56	-1	0	-18	-53	-12	-20	93	-1	1	0	0	0	0	Normal
-9	0	6	-16	-11	-1	82	97	45	-45	-3	1	-9	-50	-27	-7	93	-1	1	0	0	0	0	Normal
14	0	6	5	-15	-4	83	100	62	-44	0	-4	10	-31	-31	7	93	-1	1	0	0	0	0	Normal
-1	0	6	0	-11	-7	83	105	65	-26	-1	2	0	-39	-22	-2	93	-1	1	0	0	0	0	Normal
-18	0	6	-12	-8	-8	83	108	32	-33	0	-6	-12	-45	-23	-16	93	-1	1	0	0	0	0	Normal
-24	0	6	-10	6	4	83	107	35	-43	2	2	-12	-50	-15	-15	93	-1	1	0	0	0	0	Normal
-34	0	6	-17	9	7	84	110	21	-22	-6	2	-16	-55	-12	-17	93	-1	1	0	0	0	0	Normal
-13	0	6	4	8	0	84	111	62	-36	3	-1	3	-35	-20	-2	93	-1	1	0	0	0	0	Normal
0	0	6	10	-2	3	85	124	67	-30	-2	-1	6	-31	-25	9	93	-1	1	0	0	0	0	Normal
-10	0	6	2	8	4	85	131	55	-31	8	-2	-4	-36	-15	0	93	-1	1	0	0	0	0	Normal
-10	0	6	0	2	-6	86	140	69	-27	1	2	-9	-33	-20	2	93	-1	1	0	0	0	0	Normal
-24	0	6	-11	1	-2	86	142	32	-48	1	3	-22	-41	-17	-16	93	-1	1	0	0	0	0	Normal
-17	0	6	-15	6	-8	86	145	48	-53	2	1	-17	-43	-14	-7	93	-1	1	0	0	0	0	Normal
-13	0	6	-8	1	-2	86	148	40	-48	-1	-3	-9	-33	-17	-1	93	-1	1	0	0	0	0	Normal
-22	-1	6	-18	1	2	84	163	48	-43	-1	-1	-20	-48	-12	-13	93	-1	1	0	0	0	0	Normal
-36	-1	6	-32	13	1	84	171	24	-20	2	4	-27	-57	-7	-16	93	-1	1	0	0	0	0	Normal
-37	-1	6	-30	2	7	82	176	17	-27	-5	-1	-30	-57	-17	-28	93	-1	1	0	0	0	0	Normal
-2	-1	6	-11	-11	2	82	189	43	-54	-5	1	-5	-32	-31	-5	93	-1	1	0	0	0	0	Normal
-14	-1	6	-20	-4	-3	79	193	19	-46	-3	-6	-11	-37	-28	-9	93	-1	1	0	0	0	0	Normal
-5	-1	6	-18	-16	1	79	205	43	-52	-3	1	-11	-39	-33	-4	93	-1	1	0	0	0	0	Normal
-9	-1	6	-15	-3	3	75	209	49	-29	3	-2	-8	-35	-18	-1	93	-1	1	0	0	0	0	Normal
-24	-1	6	-18	-3	-5	75	226	44	-29	3	2	-14	-46	-15	-12	93	-1	1	0	0	0	0	Normal
-2	-1	6	2	-3	-3	71	235	62	-39	2	0	11	-23	-20	13	93	-1	1	0	0	0	0	Normal
-9	-1	6	1	1	-3	71	247	62	-31	4	-3	7	-29	-19	6	93	-1	1	0	0	0	0	Normal
-15	-2	6	-7	-6	-1	68	262	49	-46	-1	1	-2	-37	-26	-3	93	-1	1	0	0	0	0	Normal
-13	-2	6	-17	-14	3	68	276	48	-33	0	2	-7	-45	-32	-14	93	-1	1	0	0	0	0	Normal
-9	-2	6	-6	-18	7	64	284	43	-46	-3	0	-11	-42	-32	-15	93	-1	1	0	0	0	0	Normal
19	-2	6	5	-26	-1	64	299	54	-57	4	-3	11	-24	-39	5	93	-1	1	0	0	0	0	Normal
4	-2	6	4	-15	-10	62	309	57	-37	-3	-4	5	-27	-28	6	93	-1	1	0	0	0	0	Normal
-15	-2	6	-12	0	2	62	305	48	-28	-4	0	-9	-36	-19	-2	93	-1	1	0	0	0	0	Normal
-26	-3	6	-27	-2	-1	60	314	31	-39	2	2	-25	-52	-17	-19	93	-1	1	0	0	0	0	Normal
-30	-3	6	-19	3	8	60	311	34	-14	-1	4	-16	-45	-9	-15	93	-1	1	0	0	0	0	Normal
4	-2	6	-13	-20	6	58	315	42	-44	0	1	-6	-33	-28	-8	93	-1	1	0	0	0	0	Normal
4	-2	6	3	-10	-10	58	319	37	-55	6	1	4	-20	-19	12	93	-1	1	0	0	0	0	Normal
0	-2	6	-5	-10	-5	56	310	33	-37	0	0	4	-29	-21	-3	93	-1	1	0	0	0	0	Normal
-22	-2	6	-18	1	0	56	307	50	-30	-1	0	-16	-40	-13	-16	93	-1	1	0	0	0	0	Normal
-12	-2	6	-7	5	-1	55	293	34	-39	1	-6	-6	-31	-15	-4	93	-1	1	0	0	0	0	Normal
-11	-2	6	-17	-6	4	55	268	43	-44	0	7	-17	-47	-25	-15	93	-1	1	0	0	0	0	Normal
-13	-2	6	-7	0	11	54	244	67	-22	0	-6	-8	-37	-22	-11	93	-1	1	0	0	0	0	Normal
1	-2	6	4	-3	-4	54	225	46	-47	-6	3	-4	-28	-26	5	93	-1	1	0	0	0	0	Normal
-13	-2	6	-5	1	3	54	189	58	-50	-3	5	-6	-36	-20	-2	93	-1	1	0	0	0	0	Normal
-15	-2	6	-4	2	-1	54	171	53	-24	-3	-6	-9	-36	-18	-4	93	-1	1	0	0	0	0	Normal
-24	-3	6	-3	17	-12	53	152	64	-17	-1	2	-4	-34	-4	4	93	-1	1	0	0	0	0	Normal
-20	-3	6	-13	0	-3	53	131	47	-25	2	-3	-17	-49	-24	-6	93	-1	1	0	0	0	0	Normal
-13	-3	6	3	6	0	53	109	73	5	1	-2	4	-34	-18	3	93	-1	1	0	0	0	0	Normal
-6	-3	6	11	3	2	53	103	67	-18	2	-4	10	-23	-27	9	93	-1	1	0	0	0	0	Normal
8	-3	6	11	-14	1	53	84	42	-39	-1	-2	1	-22	-41	8	93	-1	1	0	0	0	0	Normal
9	-3	6	5	-15	0	53	72	69	-38	1	7	5	-25	-33	7	93	-1	1	0	0	0	0	Normal
-27	-3	6	-14	4	-2	53	78	49	-6	-1	1	-20	-44	-14	-6	93	-1	1	0	0	0	0	Normal
-26	-3	6	-19	5	4	53	72	51	-22	3	2	-18	-44	-11	-14	93	-1	1	0	0	0	0	Normal
-18	-2	6	-8	8	3	52	73	62	-21	-6	-1	-5	-29	-10	8	93	-1	1	0	0	0	0	Normal
-18	-2	6	-1	18	-5	52	58	61	-17	7	-5	0	-20	-7	6	93	-1	1	0	0	0	0	Normal
-12	-2	6	-7	9	-4	51	68	41	-32	0	-3	-11	-33	-14	-4	93	-1	1	0	0	0	0	Normal
-22	-2	6	-5	16	5	51	59	40	-23	-2	8	-15	-35	-4	-14	93	-1	1	0	0	0	0	Normal
-18	-2	6	-7	13	6	50	65	48	-19	0	4	-14	-36	-7	-12	93	-1	1	0	0	0	0	Normal
-35	-2	6	-11	22	1	50	79	33	-22	-1	-2	-18	-40	2	-21	93	-1	1	0	0	0	0	Normal
-12	-3	6	-8	-1	3	47	66	45	-39	0	0	-12	-29	-24	-12	93	-1	1	0	0	0	0	Normal
-5	-3	6	-7	3	-15	47	76	52	-26	2	1	-3	-28	-21	12	93	-1	1	0	0	0	0	Normal
-17	-3	6	-16	6	-12	45	79	43	-26	4	-8	-18	-37	-20	-1	93	-1	1	0	0	0	0	Normal
-9	-3	6	-3	6	11	45	76	62	2	-1	6	-3	-27	-24	8	93	-1	1	0	0	0	0	Normal
-10	-4	6	1	4	6	43	82	59	-11	-3	-4	-4	-28	-27	-1	93	-1	1	0	0	0	0	Normal
-15	-4	6	4	10	-4	43	69	43	-20	0	-7	-3	-24	-25	4	93	-1	1	0	0	0	0	Normal
-28	-4	6	-2	13	-3	40	73	38	-17	-5	1	-9	-37	-21	-11	93	-1	1	0	0	0	0	Normal
-12	-4	6	-1	-1	-5	40	76	53	-23	3	0	-13	-41	-32	-1	93	-1	1	0	0	0	0	Normal
-2	-4	6	9	-2	-1	38	86	60	-15	-6	0	-2	-29	-33	14	93	-1	1	0	0	0	0	Normal
11	-4	6	15	-18	9	38	80	87	-24	-2	-2	4	-18	-43	12	93	-1	1	0	0	0	0	Normal
29	-4	6	20	-28	14	35	76	77	-43	2	-1	17	-17	-54	13	93	-1	1	0	0	0	0	Normal
6	-4	6	7	-15	-3	35	75	50	-57	0	2	5	-25	-36	-2	93	-1	1	0	0	0	0	Normal
-24	-3	6	0	12	-7	33	61	56	-25	3	0	-7	-31	-10	2	93	-1	1	0	0	0	0	Normal
-31	-3	6	-14	9	6	33	78	44	-11	2	7	-21	-48	-12	-11	93	-1	1	0	0	0	0	Normal
-19	-4	6	-3	8	-4	31	69	46	-25	-4	2	-10	-31	-10	2	93	-1	1	0	0	0	0	Normal
-8	-4	6	-2	6	-7	31	71	47	-11	-2	2	-9	-26	-11	8	93	-1	1	0	0	0	0	Normal
-14	-4	6	-2	11	-5	30	72	53	-9	1	-1	-10	-31	-4	-2	93	-1	1	0	0	0	0	Normal
-12	-4	6	-4	13	-3	30	71	43	-26	0	3	-9	-26	-7	-6	93	-1	1	0	0	0	0	Normal
-32	-4	6	-8	24	0	28	72	31	-10	-1	-1	-19	-30	4	-3	93	-1	1	0	0	0	0	Normal
-41	-4	6	-19	21	7	28	78	41	-11	3	-6	-23	-45	-3	-17	93	-1	1	0	0	0	0	Normal
-38	-4	6	-19	22	-4	27	74	25	-17	-3	0	-13	-38	-4	-20	93	-1	1	0	0	0	0	Normal
-23	-4	6	-16	12	0	27	77	36	-32	2	-1	-14	-44	-12	-16	93	-1	1	0	0	0	0	Normal
-28	-4	6	-27	14	0	25	73	46	-17	-4	1	-22	-50	-8	-20	93	-1	1	0	0	0	0	Normal
-17	-4	6	-7	15	11	25	65	52	-26	1	-1	-6	-24	-17	-2	93	-1	1	0	0	0	0	Normal
5	-4	6	-7	-9	12	23	72	59	-36	-1	2	-3	-31	-35	4	93	-1	1	0	0	0	0	Normal
-28	-4	6	-5	16	-12	23	62	49	-5	-2	0	-13	-38	-9	-5	93	-1	1	0	0	0	0	Normal
-15	-4	6	1	9	-8	21	65	72	-2	2	-4	4	-31	-20	0	93	-1	1	0	0	0	0	Normal
-13	-4	6	-6	4	-10	21	60	68	-5	-5	0	2	-36	-26	9	93	-1	1	0	0	0	0	Normal
-9	-4	6	0	3	-2	20	59	66	-19	1	-3	6	-34	-24	4	93	-1	1	0	0	0	0	Normal
-8	-4	6	1	0	6	20	58	59	-15	0	-3	10	-28	-29	11	93	-1	1	0	0	0	0	Normal
-14	-4	6	-6	-4	0	18	59	50	-15	3	0	-3	-39	-27	-6	93	-1	1	0	0	0	0	Normal
-26	-4	6	-7	4	2	18	58	51	-4	7	1	-10	-43	-17	-21	93	-1	1	0	0	0	0	Normal
-23	-4	6	-15	2	1	18	57	43	-11	-2	2	-20	-41	-24	-8	93	-1	1	0	0	0	0	Normal
-15	-4	6	-6	1	-7	18	58	33	-31	-2	2	-8	-35	-23	-4	93	-1	1	0	0	0	0	Normal
-25	-4	6	-5	19	5	18	62	40	-12	-3	-2	-5	-28	-10	3	93	-1	1	0	0	0	0	Normal
-29	-4	6	-15	17	-1	18	72	43	-10	-6	5	-15	-42	-2	-5	93	-1	1	0	0	0	0	Normal
-43	-4	6	-18	29	-1	18	58	24	-8	-1	-2	-18	-45	8	-14	93	-1	1	0	0	0	0	Normal
-36	-4	6	-23	22	12	18	63	56	-5	9	2	-20	-45	-2	-12	93	-1	1	0	0	0	0	Normal
-32	-4	6	-21	16	5	18	58	50	-13	-2	-2	-21	-38	-7	-15	93	-1	1	0	0	0	0	Normal
-16	-4	6	-2	16	-10	18	55	42	-30	-5	-2	-6	-26	-7	3	93	-1	1	0	0	0	0	Normal
-11	-4	6	1	14	-3	18	57	70	-27	-3	-2	-2	-24	-12	2	93	-1	1	0	0	0	0	Normal
-24	-4	6	-11	16	-2	18	52	48	-14	-4	2	-16	-35	-9	-13	93	-1	1	0	0	0	0	Normal
-11	-4	6	-3	10	-9	18	53	43	-33	-1	1	-9	-34	-12	-5	93	-1	1	0	0	0	0	Normal
-16	-4	6	-7	12	12	18	43	31	-23	12	0	-8	-28	-15	-8	93	-1	1	0	0	0	0	Normal
-14	-5	6	-5	6	5	18	56	47	4	1	-5	0	-24	-18	-8	93	-1	0	0	0	0	0	Normal
-23	-5	6	-7	17	-3	18	60	41	-6	-3	3	1	-26	-4	-2	93	-1	0	0	0	0	0	Normal
-19	-5	6	0	18	-3	17	56	31	-13	0	-2	2	-29	-7	4	93	-1	0	0	0	0	0	Normal
-7	-5	6	-4	1	-4	17	60	50	-21	-1	1	3	-29	-28	-2	93	-1	0	0	0	0	0	Normal
-20	-5	6	-2	12	-8	17	61	50	-4	5	0	-6	-29	-17	-5	93	-1	1	0	0	0	0	Normal
-2	-5	6	10	1	-6	17	58	58	-28	8	-5	3	-21	-31	4	93	-1	1	0	0	0	0	Normal
-15	-5	6	-5	5	5	16	57	44	-29	-1	-2	-10	-27	-24	-14	93	-1	1	0	0	0	0	Normal
-34	-5	6	-5	26	4	16	65	46	-7	-4	6	-11	-34	-2	-15	93	-1	1	0	0	0	0	Normal
-30	-5	6	-1	21	2	15	61	41	-17	-7	2	-6	-33	-3	-7	93	-1	1	0	0	0	0	Normal
-12	-5	6	11	16	4	15	65	59	3	-5	3	4	-16	-14	4	93	-1	1	0	0	0	0	Normal
-17	-4	6	2	9	7	13	69	48	-13	-5	-2	-2	-26	-19	-11	93	-1	1	0	0	0	0	Normal
-22	-4	6	-5	12	-8	13	61	39	-25	0	-4	-13	-30	-12	-13	93	-1	1	0	0	0	0	Normal
-15	-4	6	-7	13	0	11	68	37	-39	1	-1	-7	-32	-21	-10	93	-1	1	0	0	0	0	Normal
-27	-4	6	-10	22	6	11	62	29	-26	1	-1	-16	-32	-6	-19	93	-1	1	0	0	0	0	Normal
-26	-5	6	2	32	-6	9	65	44	-7	6	2	0	-23	-4	-7	93	-1	0	0	0	0	0	Normal
-20	-5	6	8	27	-6	9	65	45	-6	0	0	-5	-22	-10	-5	93	-1	0	0	0	0	0	Normal
-9	-5	6	10	18	-3	7	65	47	-9	0	0	-6	-19	-19	-9	93	-1	0	0	0	0	0	Normal
-24	-5	6	-2	22	4	7	72	26	-29	1	-4	-9	-33	-18	-22	93	-1	0	0	0	0	0	Normal
-9	-5	6	-4	12	-7	5	68	30	-32	-3	3	-14	-34	-28	-6	93	-1	0	0	0	0	0	Normal
2	-5	6	9	4	12	5	73	62	-14	1	2	5	-19	-35	-2	93	-1	0	0	0	0	0	Normal
-20	-5	6	-2	20	7	3	60	32	-8	-5	2	1	-29	-15	-4	93	-1	0	0	0	0	0	Normal
-13	-5	6	4	13	-5	3	44	49	-15	2	4	7	-31	-21	2	93	-1	0	0	0	0	0	Normal
-12	-5	6	0	6	-1	2	53	66	6	0	-3	6	-33	-27	-4	93	-1	0	0	0	0	0	Normal
-6	-5	6	-4	-7	-3	2	58	54	-25	5	-2	7	-36	-40	3	93	-1	0	0	0	0	0	Normal
4	-5	6	4	-15	-6	0	52	60	-36	-1	-2	9	-34	-44	4	93	-1	0	0	0	0	0	Normal
-5	-5	6	-2	-13	-11	0	63	47	-19	2	0	-7	-40	-44	-2	93	-1	0	0	0	0	0	Normal
-5	-4	6	7	-10	4	-1	62	54	-23	-4	-3	0	-35	-35	-3	93	-1	1	0	0	0	0	Normal
-22	-4	6	-4	11	13	-1	57	45	-1	3	2	-1	-39	-23	-9	93	-1	1	0	0	0	0	Normal
-35	-4	6	-14	7	0	-3	76	32	-7	3	-1	-17	-41	-24	-18	93	-1	1	0	0	0	0	Normal
-6	-4	6	3	-5	2	-3	90	40	-25	-8	-2	1	-30	-28	-3	93	-1	1	0	0	0	0	Normal
-10	-4	6	6	6	-2	-4	85	36	-28	0	-4	4	-14	-22	5	93	-1	1	0	0	0	0	Normal
-17	-4	6	-1	6	-10	-4	92	32	-28	-6	-2	-13	-22	-19	-12	93	-1	1	0	0	0	0	Normal
-14	-5	6	-11	2	2	-5	102	36	-27	0	-2	-13	-32	-28	-19	93	-1	1	0	0	0	0	Normal
-21	-5	6	-23	9	4	-5	104	29	-33	5	2	-23	-34	-26	-21	93	-1	1	0	0	0	0	Normal
-15	-5	6	-12	6	0	-6	122	37	-40	2	5	-18	-34	-29	-17	93	-1	1	0	0	0	0	Normal
-7	-5	6	0	12	-10	-6	129	33	-33	1	7	-5	-27	-25	-7	93	-1	1	0	0	0	0	Normal
11	-5	6	16	9	2	-7	131	65	-24	-3	3	5	-22	-29	4	93	-1	1	0	0	0	0	Normal
-4	-5	6	18	16	3	-7	124	64	-19	7	5	2	-18	-30	-7	93	-1	1	0	0	0	0	Normal
-17	-5	6	1	23	5	-8	127	37	-16	2	-3	-9	-34	-19	-19	93	-1	0	0	0	0	0	Normal
-15	-5	6	-8	6	4	-8	123	46	-29	4	-3	-18	-36	-37	-9	93	-1	0	0	0	0	0	Normal
-19	-4	6	-2	11	-2	-8	120	43	-23	-3	-4	-12	-28	-29	-1	93	-1	0	0	0	0	0	Normal
-13	-4	6	-6	2	-7	-8	115	45	-16	-4	-2	-9	-32	-33	-4	93	-1	0	0	0	0	0	Normal
-20	-4	6	-18	-2	-1	-10	98	42	-13	-10	-1	-15	-42	-48	-10	93	-1	1	0	0	0	0	Normal
-9	-4	6	-4	-5	9	-10	89	44	-18	-4	-4	0	-46	-44	-11	93	-1	1	0	0	0	0	Normal
-28	-4	6	-14	11	0	-11	74	45	0	3	-4	-8	-45	-36	-12	93	-1	1	0	0	0	0	Normal
-26	-4	6	-9	13	2	-11	69	41	-10	0	-2	-4	-48	-33	-5	93	-1	1	0	0	0	0	Normal
-4	-4	6	7	-5	3	-12	67	43	-24	-1	2	5	-30	-41	4	93	-1	1	0	0	0	0	Normal
-11	-4	6	2	1	-4	-12	65	51	-13	1	2	-10	-26	-37	-4	93	-1	1	0	0	0	0	Normal
13	-4	6	7	-18	-3	-13	61	38	-25	-2	4	0	-27	-53	-4	93	-1	1	0	0	0	0	Normal
-1	-4	6	-4	-11	6	-13	61	48	-36	2	2	-14	-30	-47	-12	93	-1	1	0	0	0	0	Normal
-14	-4	6	-4	7	-11	-14	45	52	-11	3	-2	-15	-30	-33	-13	93	-1	1	0	0	0	0	Normal
-18	-4	6	-9	2	-6	-14	56	32	-33	-2	5	-9	-36	-30	-14	93	-1	1	0	0	0	0	Normal
-33	-4	6	-15	16	1	-14	51	40	-31	1	-2	-17	-37	-18	-15	93	-1	1	0	0	0	0	Normal
-13	-4	6	-5	2	-5	-14	54	33	-12	-3	2	-7	-32	-32	-2	93	-1	1	0	0	0	0	Normal
-11	-4	6	-1	5	4	-15	41	54	-20	-2	-3	1	-32	-32	0	93	-1	0	0	0	0	0	Normal
-21	-4	6	-11	13	2	-15	45	44	11	4	-1	-11	-42	-30	-5	93	-1	0	0	0	0	0	Normal
-11	-4	6	-5	5	4	-16	29	40	-15	2	0	-11	-38	-37	-8	93	-1	0	0	0	0	0	Normal
-25	-4	6	1	17	-3	-16	15	36	-13	5	-1	-8	-31	-26	-7	93	-1	0	0	0	0	0	Normal
-36	-4	6	-24	15	-4	-17	69	19	0	0	3	-22	-55	-20	-13	93	-1	0	0	0	0	0	Normal
-9	-4	6	-1	5	3	-17	186	58	-17	3	-4	3	-26	-45	-2	93	-1	0	0	0	0	0	Normal
-2	-4	6	7	1	-7	-19	418	51	-4	-2	-8	17	-23	-42	8	93	-1	1	0	0	0	0	Normal
23	-4	6	4	-8	7	-19	659	57	-32	-1	4	20	-26	-56	6	93	-1	1	0	0	0	0	Normal
41	-4	6	28	-19	13	-20	819	75	-35	-5	-3	37	3	-65	13	93	-1	1	0	0	0	0	Normal
27	-4	6	14	-20	-4	-20	641	57	-34	-4	7	15	-21	-60	2	93	-1	1	0	0	0	0	Normal
9	-4	6	1	-14	8	-22	372	52	-18	-6	2	4	-37	-58	-11	93	-1	1	0	0	0	0	Normal
-14	-4	6	4	7	2	-22	79	67	11	-1	-2	5	-38	-43	-5	93	-1	1	0	0	0	0	Normal
-20	-4	6	2	16	-7	-23	-195	48	4	4	-6	-1	-41	-35	-7	93	-1	1	0	0	0	0	Normal
-28	-4	6	-6	26	2	-23	-224	48	2	5	0	0	-49	-22	1	93	-1	1	0	0	0	0	Normal
-14	-5	6	-5	7	-2	-24	-243	63	-6	-5	-1	-8	-37	-45	0	93	-1	1	0	0	0	0	Normal
-9	-5	6	-5	1	-16	-24	-265	40	-14	2	6	-3	-43	-40	-2	93	-1	1	0	0	0	0	Normal
-15	-4	6	-11	-5	-6	-25	-233	37	-17	-4	2	-13	-56	-46	-11	93	-1	1	0	0	0	0	Normal
-25	-4	6	-18	4	5	-25	-171	37	6	-2	1	-14	-54	-40	-9	93	-1	1	0	0	0	0	Normal
-36	-4	6	-19	17	-5	-26	-89	32	8	2	3	-19	-57	-23	-7	93	-1	1	0	0	0	0	Normal
-24	-4	6	-21	2	5	-26	-29	26	-24	-2	-3	-21	-50	-37	-9	93	-1	1	0	0	0	0	Normal
-30	-4	6	-30	6	-2	-28	34	17	-26	5	3	-28	-56	-37	-12	93	-1	1	0	0	0	0	Normal
-2	-4	6	-6	-10	4	-28	60	52	-23	-3	0	-7	-33	-44	-2	93	-1	1	0	0	0	0	Normal
-17	-5	6	-16	-2	7	-30	68	23	-21	3	0	-14	-43	-38	-8	93	-1	0	0	0	0	0	Normal
-26	-5	6	-12	11	8	-30	91	47	1	-4	2	-16	-47	-22	-11	93	-1	0	0	0	0	0	Normal
-18	-5	6	-11	11	3	-33	97	53	9	-1	1	-11	-42	-31	-1	93	-1	0	0	0	0	0	Normal
-31	-5	6	-7	23	-9	-33	88	28	-15	7	3	-16	-42	-26	-9	93	-1	0	0	0	0	0	Normal
-18	-5	6	7	25	-8	-35	87	42	-13	2	-2	4	-30	-21	1	93	-1	0	0	0	0	0	Normal
-13	-5	6	8	13	-2	-35	94	48	5	1	1	-4	-26	-30	4	93	-1	0	0	0	0	0	Normal
-19	-5	6	7	17	7	-36	92	37	-11	-1	-5	-5	-29	-27	2	93	-1	0	0	0	0	0	Normal
-22	-5	6	-1	16	-5	-36	97	31	2	0	-8	-10	-40	-31	-4	93	-1	0	0	0	0	0	Normal
-8	-5	6	1	-3	-3	-37	92	47	-1	-3	-5	-12	-43	-45	-4	93	-1	0	0	0	0	0	Normal
-20	-5	6	-10	8	-7	-37	106	23	-12	3	2	-14	-55	-45	-7	93	-1	0	0	0	0	0	Normal
-4	-4	6	8	1	-5	-36	102	42	-1	-2	0	2	-39	-47	2	93	-1	0	0	0	0	0	Normal
6	-4	6	3	-12	3	-36	117	53	-13	-5	2	-3	-45	-54	2	93	-1	0	0	0	0	0	Normal
-11	-4	6	-3	1	12	-35	124	51	2	-3	3	-6	-47	-43	3	93	-1	0	0	0	0	0	Normal
-18	-4	6	-13	-4	6	-35	124	42	-19	-4	-1	-19	-53	-44	-7	93	-1	0	0	0	0	0	Normal
-34	-4	6	-21	11	0	-32	132	33	-7	-1	2	-27	-61	-26	-13	93	-1	0	0	0	0	0	Normal
-24	-4	6	-10	6	-3	-32	132	32	2	2	5	-12	-48	-28	-3	93	-1	0	0	0	0	0	Normal
-24	-4	6	-6	10	-8	-29	139	37	-11	2	-4	-15	-42	-31	1	93	-1	0	0	0	0	0	Normal
-17	-4	6	-11	8	-2	-29	140	36	-6	6	0	-14	-44	-32	-6	93	-1	0	0	0	0	0	Normal
-12	-5	6	-11	-4	8	-27	138	31	-22	-4	-5	-22	-43	-35	-14	93	-1	0	0	0	0	0	Normal
-37	-5	6	-26	14	7	-27	141	17	-22	4	-2	-34	-52	-23	-22	93	-1	0	0	0	0	0	Normal
-28	-4	6	-29	8	4	-26	148	11	-25	-1	3	-37	-59	-23	-23	93	-1	0	0	0	0	0	Normal
-16	-4	6	-3	10	-1	-26	158	37	-14	-3	3	-13	-36	-18	-2	93	-1	0	0	0	0	0	Normal
-23	-4	6	-6	17	-6	-26	168	33	-12	-4	1	-17	-39	-15	0	93	-1	0	0	0	0	0	Normal
-37	-4	6	-9	29	-4	-26	173	31	0	-1	3	-29	-44	-5	-7	93	-1	0	0	0	0	0	Normal
-33	-4	6	-8	21	-5	-27	176	33	3	-4	-3	-21	-45	-11	-16	93	-1	1	0	0	0	0	Normal
-31	-4	6	-8	20	-6	-27	189	19	-8	4	-3	-28	-45	-15	-10	93	-1	1	0	0	0	0	Normal
-22	-3	6	-6	11	-9	-29	198	24	-15	4	-3	-15	-42	-28	-4	93	-1	1	0	0	0	0	Normal
-3	-3	6	-8	-8	3	-29	211	39	-19	1	3	-17	-45	-46	-9	93	-1	1	0	0	0	0	Normal
-7	-3	6	-2	-5	2	-32	226	49	6	1	-1	-13	-37	-41	3	93	-1	1	0	0	0	0	Normal
-18	-3	6	-6	5	6	-32	233	59	5	0	-1	-8	-41	-39	0	93	-1	1	0	0	0	0	Normal
-26	-3	6	-7	10	3	-36	252	63	19	2	0	-9	-47	-31	0	93	-1	1	0	0	0	0	Normal
-7	-3	6	9	3	6	-36	265	73	8	-1	0	11	-30	-38	20	93	-1	1	0	0	0	0	Normal
-18	-4	6	-3	9	2	-39	278	60	-11	6	-4	4	-37	-38	10	93	-1	1	0	0	0	0	Normal
-7	-4	6	-8	-12	3	-39	289	44	4	-2	0	-1	-46	-45	-3	93	-1	1	0	0	0	0	Normal
-15	-4	6	-9	-9	1	-43	303	60	13	-9	0	-5	-41	-45	4	93	-1	1	0	0	0	0	Normal
-7	-4	6	-9	-13	-7	-43	313	55	25	-3	-3	3	-40	-42	1	93	-1	1	0	0	0	0	Normal
-15	-4	6	-6	-4	-3	-47	319	38	17	-6	4	4	-38	-35	10	93	-1	1	0	0	0	0	Normal
-23	-4	6	-13	1	2	-47	324	43	11	3	4	-2	-41	-26	10	93	-1	1	0	0	0	0	Normal
0	-4	6	-4	-8	5	-50	327	35	8	5	-1	11	-28	-35	8	93	-1	1	0	0	0	0	Normal
-18	-4	6	-9	-1	-8	-50	328	54	6	3	0	-1	-33	-29	6	93	-1	1	0	0	0	0	Normal
0	-4	6	-8	-12	-7	-52	340	53	-1	-5	-3	0	-29	-38	2	93	-1	1	0	0	0	0	Normal
0	-4	6	1	-7	-7	-52	341	53	-11	5	-4	3	-17	-38	8	93	-1	1	0	0	0	0	Normal
-15	-4	6	-10	1	-4	-52	335	48	-4	2	0	-9	-35	-29	-11	93	-1	1	0	0	0	0	Normal
-22	-4	6	-15	6	7	-52	327	35	-1	2	1	-13	-41	-26	-10	93	-1	1	0	0	0	0	Normal
-9	-4	6	-1	1	7	-51	304	57	12	1	-1	-2	-32	-25	-2	93	-1	1	0	0	0	0	Normal
-17	-4	6	-1	11	2	-51	293	61	27	-2	2	4	-36	-23	2	93	-1	1	0	0	0	0	Normal
-7	-4	6	2	2	2	-48	262	50	0	-6	1	-1	-32	-30	3	93	-1	1	0	0	0	0	Normal
-5	-4	6	7	2	0	-48	238	39	-9	-2	2	6	-33	-34	1	93	-1	1	0	0	0	0	Normal
-31	-4	6	-13	6	4	-45	212	37	13	-2	5	-16	-50	-27	-12	93	-1	1	0	0	0	0	Normal
-25	-4	6	-8	13	-2	-45	173	43	21	-1	6	-7	-41	-25	-3	93	-1	1	0	0	0	0	Normal
-23	-4	6	-1	14	-5	-40	156	49	23	3	-5	5	-42	-27	14	93	-1	1	0	0	0	0	Normal
-7	-4	6	6	-7	-2	-40	131	57	17	2	-3	9	-33	-40	13	93	-1	1	0	0	0	0	Normal
-14	-4	6	3	7	-8	-35	109	63	29	-4	-2	11	-38	-31	13	93	-1	1	0	0	0	0	Normal
-8	-4	6	-2	-10	6	-35	107	31	-12	-1	-6	-2	-46	-42	-7	93	-1	1	0	0	0	0	Normal
-13	-4	6	-7	-8	3	-30	85	31	2	-1	4	-6	-44	-34	-7	93	-1	1	0	0	0	0	Normal
-30	-4	6	-7	14	-2	-30	83	53	32	0	5	-5	-41	-22	-2	93	-1	1	0	0	0	0	Normal
-18	-4	6	1	2	5	-25	83	35	0	3	-2	-3	-37	-28	2	93	-1	0	0	0	0	0	Normal
-28	-4	6	6	17	-5	-25	70	67	24	-4	4	0	-30	-11	12	93	-1	0	0	0	0	0	Normal
-34	-4	6	-8	14	-2	-21	73	49	28	-3	-5	-11	-44	-17	-2	93	-1	0	0	0	0	0	Normal
-35	-4	6	-25	6	4	-21	66	23	-6	1	-6	-27	-53	-20	-17	93	-1	0	0	0	0	0	Normal
-26	-3	6	-24	4	-3	-18	60	23	-7	2	1	-20	-42	-23	-9	93	-1	0	0	0	0	0	Normal
-19	-3	6	-23	-1	3	-18	61	27	13	4	2	-19	-47	-27	-9	93	-1	0	0	0	0	0	Normal
-8	-3	6	-13	0	0	-17	57	34	-4	2	1	-11	-32	-28	-1	93	-1	0	0	0	0	0	Normal
-16	-3	6	-9	12	-1	-17	55	39	23	1	9	-7	-33	-11	10	93	-1	0	0	0	0	0	Normal
-21	-3	6	-7	17	-4	-17	55	39	22	-4	-3	-7	-31	-16	0	93	-1	0	0	0	0	0	Normal
-24	-3	6	-17	6	-4	-17	50	16	1	2	-2	-19	-37	-23	-1	93	-1	0	0	0	0	0	Normal
-24	-3	6	-3	14	-3	-18	59	27	24	0	1	-12	-29	-10	2	93	-1	0	0	0	0	0	Normal
-26	-3	6	-4	18	6	-18	68	54	22	0	-7	-10	-25	-16	4	93	-1	0	0	0	0	0	Normal
-29	-3	6	-7	9	4	-20	66	48	34	-2	-3	-13	-28	-12	4	93	-1	0	0	0	0	0	Normal
-21	-3	6	-19	1	-2	-20	73	35	5	0	0	-22	-34	-24	-11	93	-1	0	0	0	0	0	Normal
-21	-3	6	-20	-4	2	-22	63	35	-2	-4	-4	-19	-33	-29	-12	93	-1	0	0	0	0	0	Normal
-14	-3	6	-15	-4	-6	-22	68	19	7	2	3	-17	-32	-32	-7	93	-1	0	0	0	0	0	Normal
-12	-3	6	-16	-4	1	-24	69	30	-4	6	4	-23	-35	-34	-11	93	-1	1	0	0	0	0	Normal
-18	-3	6	-7	6	2	-24	66	35	16	2	2	-11	-26	-24	-4	93	-1	1	0	0	0	0	Normal
-23	-3	6	-13	9	4	-26	72	39	13	2	2	-17	-28	-28	-3	93	-1	1	0	0	0	0	Normal
-2	-3	6	-9	-11	-2	-26	56	28	-11	-1	5	-7	-26	-38	-5	93	-1	1	0	0	0	0	Normal
-17	-2	6	-23	-2	-7	-28	68	18	4	-2	-5	-19	-39	-31	-15	93	-1	1	0	0	0	0	Normal
-12	-2	6	-5	-2	-1	-28	67	47	21	-1	1	0	-23	-29	7	93	-1	1	0	0	0	0	Normal
-24	-2	6	-19	4	-1	-30	71	31	14	-5	-5	-13	-31	-27	6	93	-1	1	0	0	0	0	Normal
-35	-2	6	-25	7	3	-30	69	31	22	-3	2	-20	-38	-19	-13	93	-1	1	0	0	0	0	Normal
-18	-2	6	-9	-5	14	-32	62	37	5	-5	0	-5	-22	-31	-3	93	-1	0	0	0	0	0	Normal
-18	-2	6	-10	6	-2	-32	67	13	-10	2	0	-10	-25	-18	-3	93	-1	0	0	0	0	0	Normal
-23	-2	6	-15	3	-6	-34	63	14	-4	2	5	-18	-30	-19	-19	93	-1	0	0	0	0	0	Normal
-12	-2	6	-3	3	-2	-34	68	39	14	6	-3	-15	-20	-26	-9	93	-1	0	0	0	0	0	Normal
-2	-2	6	9	3	-10	-35	67	36	-2	0	0	2	-7	-26	13	93	-1	0	0	0	0	0	Normal
-16	-2	6	4	11	-1	-35	61	38	-2	-1	-3	-10	-11	-23	-3	93	-1	0	0	0	0	0	Normal
1	-2	6	8	1	1	-36	69	64	22	-4	-3	-2	-13	-30	-4	93	-1	0	0	0	0	0	Normal
-19	-2	6	2	13	-9	-36	68	35	4	-1	1	-5	-18	-19	1	93	-1	0	0	0	0	0	Normal
-34	-2	6	-12	19	7	-35	61	16	-6	-1	1	-24	-29	-9	-13	93	-1	0	0	0	0	0	Normal
-26	-2	6	-18	5	7	-35	62	14	8	1	-1	-27	-34	-23	-14	93	-1	0	0	0	0	0	Normal
-13	-1	6	-2	2	8	-34	45	48	6	0	0	-13	-20	-32	-1	93	-1	1	0	0	0	0	Normal
-19	-1	6	-9	-1	9	-34	54	44	32	1	-6	-11	-28	-36	-2	93	-1	1	0	0	0	0	Normal
-9	-1	6	2	8	-13	-33	55	40	23	-2	0	-3	-25	-22	4	93	-1	1	0	0	0	0	Normal
-22	-1	6	-7	12	-4	-33	50	2	-11	0	6	-13	-35	-16	-10	93	-1	1	0	0	0	0	Normal
-26	-1	6	-14	6	-8	-31	60	31	32	4	1	-15	-39	-22	-11	93	-1	1	0	0	0	0	Normal
-15	-1	6	-16	-6	3	-31	50	70	33	1	5	-23	-36	-29	-5	93	-1	1	0	0	0	0	Normal
-19	-1	6	-19	-7	12	-28	51	-15	-34	2	-7	-22	-34	-35	-18	93	-1	1	0	0	0	0	Normal
-6	-1	6	-11	-15	-2	-28	60	51	-1	3	1	-11	-29	-40	-8	93	-1	1	0	0	0	0	Normal
-24	-1	6	-11	6	-2	-25	60	4	-1	-4	-3	-13	-35	-13	1	93	-1	1	0	0	0	0	Normal
-16	-1	6	-4	10	-5	-25	59	9	-21	2	0	-5	-27	-12	0	93	-1	1	0	0	0	0	Normal
-20	-1	6	-18	-5	-7	-22	58	46	30	-2	5	-20	-40	-25	-13	93	-1	1	0	0	0	0	Normal
-15	-1	6	-16	-6	-6	-22	48	40	27	-1	2	-11	-40	-26	-4	93	-1	1	0	0	0	0	Normal
-9	0	6	-9	-7	8	-19	53	20	-12	-3	-4	-11	-33	-26	-2	93	-1	0	0	0	0	0	Normal
-20	0	6	-16	-1	7	-19	54	-7	-24	-2	-2	-21	-38	-24	-14	93	-1	0	0	0	0	0	Normal
-12	0	6	-2	8	2	-15	53	61	20	-2	0	-8	-31	-27	7	93	-1	0	0	0	0	0	Normal
-12	0	6	2	8	7	-15	61	54	20	-1	-5	-3	-29	-31	6	93	-1	0	0	0	0	0	Normal
-16	0	6	-5	9	-5	-12	50	29	2	-1	0	-13	-35	-30	-8	93	-1	0	0	0	0	0	Normal
2	0	6	0	-3	-6	-12	59	35	-5	-2	2	-5	-31	-40	-7	93	-1	0	0	0	0	0	Normal
-15	1	6	-7	4	-2	-9	58	47	36	-1	1	-6	-37	-31	-10	93	-1	0	0	0	0	0	Normal
-15	1	6	-11	2	-2	-9	59	24	-2	0	-1	-13	-37	-32	-9	93	-1	0	0	0	0	0	Normal
-3	1	6	-1	-2	-4	-6	57	39	-3	1	-1	7	-27	-40	6	93	-1	0	0	0	0	0	Normal
-19	1	6	-3	4	2	-6	54	49	28	0	6	3	-36	-33	0	93	-1	0	0	0	0	0	Normal
-15	1	6	-8	2	0	-3	60	36	13	3	-6	-5	-35	-30	-2	93	-1	1	0	0	0	0	Normal
-11	1	6	-8	2	4	-3	60	53	21	2	4	-7	-35	-31	-5	93	-1	1	0	0	0	0	Normal
-15	1	6	-15	-2	3	-1	62	39	20	-1	2	-16	-36	-32	-18	93	-1	1	0	0	0	0	Normal
-26	1	6	-17	8	-1	-1	56	27	4	5	-1	-19	-41	-24	-17	93	-1	1	0	0	0	0	Normal
-14	1	6	-11	-3	6	1	57	24	-17	0	1	-7	-34	-32	-12	93	-1	1	0	0	0	0	Normal
-11	1	6	-11	-9	1	1	57	26	4	-2	2	-5	-35	-36	-10	93	-1	1	0	0	0	0	Normal
-19	1	6	-15	5	0	3	62	35	1	3	-3	-9	-35	-31	-4	93	-1	1	0	0	0	0	Normal
-6	1	6	-10	-3	2	3	70	36	13	-1	-4	-5	-21	-35	1	93	-1	1	0	0	0	0	Normal
-9	1	6	-17	-9	-4	5	55	22	11	-6	1	-11	-33	-40	-10	93	-1	1	0	0	0	0	Normal
-20	1	6	-19	1	-12	5	59	19	7	5	-4	-21	-38	-31	-13	93	-1	1	0	0	0	0	Normal
-5	1	6	-15	-13	-2	6	56	17	4	-5	2	-10	-38	-39	-9	93	-1	1	0	0	0	0	Normal
-19	1	6	-23	-6	-2	6	52	22	0	1	3	-22	-50	-33	-21	93	-1	1	0	0	0	0	Normal
-11	1	6	-11	-1	-5	7	63	42	23	0	1	-13	-34	-32	-5	93	-1	1	0	0	0	0	Normal
-21	1	6	-15	7	0	7	49	37	11	0	4	-11	-38	-26	-11	93	-1	1	0	0	0	0	Normal
-20	1	6	-18	-6	2	8	48	38	3	1	-5	-27	-46	-35	-30	93	-1	1	0	0	0	0	Normal
1	1	6	-6	-12	4	8	50	47	12	2	1	-8	-34	-50	-6	93	-1	1	0	0	0	0	Normal
-4	2	6	-1	-2	2	8	53	48	4	2	-2	-11	-41	-39	-6	93	-1	1	0	0	0	0	Normal
-9	2	6	0	4	9	8	61	52	31	-7	1	-11	-35	-33	-11	93	-1	1	0	0	0	0	Normal
-12	2	6	-3	9	4	8	60	61	38	-1	2	-3	-32	-31	2	93	-1	1	0	0	0	0	Normal
-8	2	6	5	8	-3	8	58	55	30	-1	-2	-4	-29	-29	-6	93	-1	1	0	0	0	0	Normal
-20	2	6	-9	6	-2	8	52	56	35	0	-1	-16	-37	-34	-22	93	-1	1	0	0	0	0	Normal
2	2	6	9	-3	0	8	51	60	21	2	-4	-9	-22	-43	-10	93	-1	1	0	0	0	0	Normal
-22	2	6	-5	11	-8	8	57	51	47	-1	-1	-22	-41	-24	-30	93	-1	1	0	0	0	0	Normal
-22	2	6	-11	5	2	8	57	50	28	-1	3	-37	-40	-27	-27	93	-1	1	0	0	0	0	Normal
-5	2	6	0	5	6	9	71	74	53	-3	-4	-35	-27	-24	-39	93	-1	1	0	0	0	0	Normal
-8	2	6	2	0	0	9	72	51	16	1	3	-20	-33	-28	-29	93	-1	1	0	0	0	0	Normal
3	2	6	12	0	0	9	81	61	27	-1	-2	-32	-26	-29	-19	93	-1	1	0	0	0	0	Normal
-7	2	6	14	17	-10	9	90	83	66	1	2	-21	-20	-11	-28	93	-1	1	0	0	0	0	Normal
0	3	6	13	6	-1	9	85	76	40	4	-3	-20	-17	-26	-22	93	-1	1	0	0	0	0	Normal
-9	3	6	-3	-1	-3	9	100	80	66	7	2	-51	-37	-28	-43	93	-1	1	0	0	0	0	Normal
6	3	6	20	7	9	9	99	102	62	-3	1	-19	-4	-26	-27	93	-1	1	0	0	0	0	Normal
3	3	6	6	-7	-4	9	106	74	28	1	-2	-38	-24	-35	-36	93	-1	1	0	0	0	0	Normal
-17	3	6	-7	1	-2	9	119	71	49	-7	4	-40	-37	-22	-37	93	-1	1	0	0	0	0	Normal
-21	3	6	-6	18	3	9	112	107	94	0	0	-45	-26	-7	-42	93	-1	1	0	0	0	0	Normal
-18	4	6	-10	2	1	10	120	86	66	-1	-2	-59	-39	-16	-55	93	-1	1	0	0	0	0	Normal
-15	4	6	-7	8	8	10	117	101	94	-2	3	-53	-42	-19	-59	93	-1	1	0	0	0	0	Normal
-21	4	6	2	19	-1	10	110	119	122	2	1	-55	-36	-15	-52	93	-1	1	0	0	0	0	Normal
5	4	6	19	9	-2	10	114	107	82	-1	0	-40	-23	-25	-40	93	-1	1	0	0	0	0	Normal
1	4	6	22	14	-10	11	90	126	113	-1	1	-43	-29	-24	-41	93	-1	2	0	0	0	0	Normal
-10	4	6	22	27	11	11	86	151	121	-3	-6	-39	-21	-20	-37	93	-1	2	0	0	0	0	Normal
6	5	6	21	9	2	11	75	150	118	-2	-5	-49	-26	-34	-41	93	-1	2	0	0	0	0	Normal
-15	5	6	10	22	1	11	55	152	116	0	-2	-66	-39	-24	-51	93	-1	2	0	0	0	0	Normal
-26	5	6	6	27	-2	12	53	145	132	2	2	-74	-47	-18	-62	93	-1	2	0	0	0	0	Normal
1	5	6	19	15	-11	12	45	145	121	7	6	-64	-31	-28	-48	93	-1	2	0	0	0	0	Normal
-8	4	6	22	30	-5	13	48	143	108	0	1	-57	-32	-15	-50	93	-1	2	0	0	0	0	Normal
-7	4	6	21	22	2	13	43	145	139	-1	0	-63	-31	-24	-55	93	-1	2	0	0	0	0	Normal
-20	4	6	8	29	11	13	43	155	142	-5	-5	-74	-34	-22	-57	93	-1	2	0	0	0	0	Normal
-30	4	6	4	32	0	13	40	131	143	5	-1	-97	-43	-8	-67	93	-1	2	0	0	0	0	Normal
-30	4	6	4	35	-3	14	38	141	152	0	1	-92	-42	-6	-68	93	-1	2	0	0	0	0	Normal
-24	4	6	10	35	-4	14	50	138	144	3	-2	-83	-35	-2	-57	93	-1	2	0	0	0	0	Normal
6	5	6	21	22	-5	15	48	155	133	3	-1	-62	-18	-15	-36	93	-1	2	0	0	0	0	Normal
-11	5	6	15	24	3	15	35	164	146	-9	2	-72	-21	-9	-48	93	-1	2	0	0	0	0	Normal
-10	5	6	14	14	9	16	57	156	150	-3	2	-76	-23	-16	-49	93	-1	2	0	0	0	0	Normal
-1	5	6	9	4	-4	16	19	155	124	-5	10	-82	-25	-26	-50	93	-1	2	0	0	0	0	Normal
-15	6	6	2	12	-2	16	28	138	128	-3	0	-88	-34	-17	-60	93	-1	3	0	0	0	0	Normal
-8	6	6	3	8	-7	16	80	155	141	3	2	-72	-37	-23	-40	93	-1	3	0	0	0	0	Normal
-1	6	6	6	10	-2	16	187	170	140	1	-7	-76	-23	-30	-34	93	-1	3	0	0	0	0	Normal
-7	6	6	10	9	3	16	417	159	140	0	3	-77	-26	-26	-44	93	-1	3	0	0	0	0	Normal
-4	6	6	17	14	-4	16	635	173	152	2	-4	-77	-22	-27	-40	93	-1	3	0	0	0	0	Normal
13	6	6	10	-5	12	16	717	155	110	0	-5	-81	-20	-53	-50	93	-1	3	0	0	0	0	Normal
14	6	6	18	-5	4	16	518	142	112	0	-4	-83	-18	-41	-51	93	-1	3	0	0	0	0	Normal
10	6	6	20	11	5	16	262	158	131	10	-5	-81	-18	-30	-35	93	-1	3	0	0	0	0	Normal
7	6	6	18	-1	7	16	-39	157	126	-1	3	-91	-22	-39	-39	93	-1	3	0	0	0	0	Normal
-18	6	6	23	26	1	16	-226	162	165	0	4	-92	-26	-8	-33	93	-1	3	0	0	0	0	Normal
-35	6	6	7	35	-3	15	-223	141	158	3	6	-105	-42	-5	-36	93	-1	3	0	0	0	0	Normal
-37	6	6	0	34	-11	15	-243	122	140	-4	-5	-106	-44	-9	-32	93	-1	3	0	0	0	0	Normal
-26	6	6	9	39	-5	14	-234	140	160	-5	1	-90	-36	-5	-19	93	-1	3	0	0	0	0	Normal
-17	6	6	9	28	-9	14	-232	147	142	7	5	-103	-30	-22	-14	93	-1	3	0	0	0	0	Normal
-25	7	6	7	27	-3	14	-179	134	139	-3	-3	-104	-38	-19	-24	93	-1	3	0	0	0	0	Normal
-30	7	6	3	33	3	14	-105	145	138	-5	6	-100	-40	-17	-24	93	-1	3	0	0	0	0	Normal
-39	7	6	-10	29	-3	13	-42	111	123	3	-1	-123	-48	-19	-39	93	-1	3	0	0	0	0	Normal
-29	7	6	0	31	1	13	28	118	120	0	0	-105	-38	-11	-31	93	-1	3	0	0	0	0	Normal
-15	7	6	13	34	1	13	60	147	122	-3	-1	-89	-23	-10	-8	93	-1	3	0	0	0	0	Normal
-11	7	6	23	27	5	13	71	141	145	7	1	-88	-13	-17	-3	93	-1	3	0	0	0	0	Normal
-15	7	6	18	26	10	14	92	126	122	-2	-5	-92	-26	-14	-5	93	-1	3	0	0	0	0	Normal
-20	7	6	5	27	3	14	94	109	119	-5	-3	-97	-37	-21	-8	93	-1	3	0	0	0	0	Normal
-8	7	6	-1	9	1	14	93	119	117	-2	3	-98	-46	-38	-9	93	-1	3	0	0	0	0	Normal
4	7	6	9	7	-4	14	93	129	111	1	-3	-82	-31	-39	3	93	-1	3	0	0	0	0	Normal
-11	7	6	4	22	-11	14	101	105	107	-4	0	-89	-29	-22	14	93	-1	3	0	0	0	0	Normal
-23	7	6	-6	21	-2	14	109	110	110	0	-6	-98	-44	-23	-2	93	-1	3	0	0	0	0	Normal
-22	7	6	1	22	-8	15	98	105	118	2	1	-101	-35	-29	3	93	-1	3	0	0	0	0	Normal
-37	7	6	-17	23	-4	15	112	84	87	-3	5	-124	-59	-21	-14	93	-1	3	0	0	0	0	Normal
-16	7	6	2	11	6	15	110	91	82	-4	1	-102	-44	-43	0	93	-1	3	0	0	0	0	Normal
-5	7	6	22	20	-1	15	114	107	104	4	6	-88	-27	-25	19	93	-1	3	0	0	0	0	Normal
-16	8	6	14	29	5	16	124	93	101	-1	-4	-87	-26	-15	16	93	-1	3	0	0	0	0	Normal
-26	8	6	-1	28	9	16	130	83	97	4	-4	-107	-37	-23	4	93	-1	3	0	0	0	0	Normal
-22	8	6	0	24	2	17	131	86	95	2	-1	-105	-37	-17	3	93	-1	3	0	0	0	0	Normal
-14	8	6	8	18	5	17	131	71	69	-2	4	-105	-24	-24	12	93	-1	3	0	0	0	0	Normal
-17	8	6	2	20	0	18	142	53	59	-1	1	-109	-28	-18	10	93	-1	3	0	0	0	0	Normal
-10	8	6	15	26	-11	18	140	75	84	1	1	-92	-14	-5	31	93	-1	3	0	0	0	0	Normal
-16	8	6	2	26	-3	17	145	68	72	1	-1	-103	-30	-9	24	93	-1	3	0	0	0	0	Normal
-42	8	6	-19	34	-3	17	157	50	84	2	-2	-111	-48	-7	12	93	-1	3	0	0	0	0	Normal
-25	8	6	-9	31	2	16	155	54	62	-1	-4	-101	-37	-13	26	93	-1	3	0	0	0	0	Normal
-20	8	6	2	27	6	16	161	48	55	-3	5	-84	-30	-19	35	93	-1	3	0	0	0	0	Normal
-15	8	6	0	15	0	13	174	51	60	-1	-4	-80	-30	-25	33	93	-1	3	0	0	0	0	Normal
-8	8	6	7	12	-10	13	173	68	59	-1	-3	-78	-27	-18	36	93	-1	3	0	0	0	0	Normal
-22	8	6	-1	15	-1	11	187	56	68	1	-2	-82	-31	-14	37	93	-1	3	0	0	0	0	Normal
-26	8	6	-11	12	-2	11	196	40	43	-1	-3	-103	-42	-13	21	93	-1	3	0	0	0	0	Normal
-43	9	6	-13	38	3	8	198	36	66	0	3	-100	-32	4	24	93	-1	3	0	0	0	0	Normal
-36	9	6	-18	25	4	8	212	29	57	1	4	-99	-39	-7	32	93	-1	3	0	0	0	0	Normal
-23	9	6	-10	15	-1	5	223	30	39	-3	-1	-88	-39	-14	35	93	-1	3	0	0	0	0	Normal
-14	9	6	-5	16	5	5	230	32	62	3	-2	-75	-28	-19	45	93	-1	3	0	0	0	0	Normal
-9	9	6	3	9	1	2	246	37	38	-4	1	-68	-24	-23	54	93	-1	4	0	0	0	0	Normal
-11	9	6	-3	12	0	2	260	14	39	3	2	-72	-29	-24	44	93	-1	4	0	0	0	0	Normal
-22	9	6	-8	16	-1	0	269	22	49	-5	2	-82	-29	-20	36	93	-1	4	0	0	0	0	Normal
-30	9	6	-2	22	-4	0	284	18	48	-1	2	-77	-27	-10	40	93	-1	4	0	0	0	0	Normal
-17	9	6	1	18	-4	-2	289	13	29	1	-5	-73	-19	-14	42	93	-1	4	0	0	0	0	Normal
-1	9	6	20	12	-4	-2	301	43	28	1	-1	-60	2	-17	53	93	-1	4	0	0	0	0	Normal
-6	10	6	-2	7	0	-4	310	5	14	1	0	-72	-21	-17	40	93	-1	4	0	0	0	0	Normal
-27	10	6	-14	9	3	-4	306	-15	-7	1	2	-80	-23	-8	31	93	-1	4	0	0	0	0	Normal
-17	10	6	-17	-1	-2	-6	330	-17	6	0	-3	-87	-33	-7	26	93	-1	4	0	0	0	0	Normal
-28	10	6	-25	7	8	-6	334	-9	19	-4	1	-83	-39	-11	26	93	-1	4	0	0	0	0	Normal
-25	10	6	-7	10	2	-7	339	-14	13	-1	-1	-71	-31	-7	37	93	-1	3	0	0	0	0	Normal
-7	10	6	-5	-1	-7	-7	342	3	20	3	0	-66	-37	-20	37	93	-1	3	0	0	0	0	Normal
-37	9	6	-16	14	-1	-8	331	6	43	2	-2	-67	-37	-12	39	93	-1	3	0	0	0	0	Normal
-30	9	6	-20	3	3	-8	329	-21	5	3	-1	-66	-42	-10	40	93	-1	3	0	0	0	0	Normal
-13	9	6	-6	-2	-3	-10	310	-2	1	4	-4	-55	-15	-15	55	93	-1	3	0	0	0	0	Normal
1	9	6	-1	-12	-2	-10	299	7	6	0	2	-48	-9	-24	59	93	-1	3	0	0	0	0	Normal
3	9	6	-3	-17	2	-13	273	3	-4	-5	5	-50	-13	-24	54	93	-1	3	0	0	0	0	Normal
4	9	6	-12	-20	0	-13	253	-1	7	1	4	-56	-21	-29	46	93	-1	3	0	0	0	0	Normal
-20	10	6	-24	-7	1	-16	222	-6	30	-5	0	-61	-31	-20	43	93	-1	3	0	0	0	0	Normal
-27	10	6	-35	-4	10	-16	197	-24	20	-2	1	-67	-44	-4	33	93	-1	3	0	0	0	0	Normal
-28	10	6	-33	0	-4	-21	172	-40	3	0	-3	-64	-38	-9	42	93	-1	4	0	0	0	0	Normal
-40	10	6	-23	11	-6	-21	141	-18	18	2	-9	-62	-31	2	44	93	-1	4	0	0	0	0	Normal
-30	10	6	-35	-11	1	-26	118	-15	16	0	0	-66	-40	-12	32	93	-1	4	0	0	0	0	Normal
-16	10	6	-20	-9	0	-26	116	-1	-3	2	-2	-46	-28	-19	50	93	-1	4	0	0	0	0	Normal
0	11	6	-8	-19	5	-31	97	-14	-4	-3	1	-34	-24	-21	50	93	-1	4	0	0	0	0	Normal
-7	11	6	-4	-2	-2	-31	81	-4	4	-3	2	-35	-10	-7	54	93	-1	4	0	0	0	0	Normal
-11	11	6	-8	-2	-3	-37	83	-8	0	3	-2	-44	-14	-3	51	93	-1	4	0	0	0	0	Normal
-18	11	6	-15	5	-2	-37	71	-16	20	1	-1	-50	-16	-6	47	93	-1	4	0	0	0	0	Normal
-27	10	6	-17	7	-6	-43	68	-6	22	-4	1	-59	-24	0	38	93	-1	4	0	0	0	0	Normal
-24	10	6	-34	-1	3	-43	72	-49	6	-2	4	-57	-39	-7	35	93	-1	4	0	0	0	0	Normal
-27	10	6	-17	11	4	-50	73	-27	18	-1	4	-45	-35	-3	36	93	-1	4	0	0	0	0	Normal
-39	10	6	-26	13	-6	-50	68	-30	19	-3	4	-57	-43	11	28	93	-1	4	0	0	0	0	Normal
-26	10	6	-28	8	-4	-57	68	-21	8	1	-5	-51	-36	-2	36	93	-1	4	0	0	0	0	Normal
-22	10	6	-26	4	-2	-57	68	3	17	1	1	-46	-34	-4	33	93	-1	4	0	0	0	0	Normal
-30	10	6	-28	11	-5	-64	75	-24	15	-3	-2	-50	-36	8	34	93	-1	4	0	0	0	0	Normal
-33	10	6	-35	6	6	-64	71	-46	-17	6	-7	-63	-37	-2	26	93	-1	4	0	0	0	0	Normal
-39	10	6	-37	8	8	-71	71	-29	14	0	3	-58	-47	5	23	93	-1	4	0	0	0	0	Normal
-19	10	6	-17	0	-6	-71	74	-9	20	6	5	-45	-28	-1	35	93	-1	4	0	0	0	0	Normal
-13	10	6	-23	-7	0	-77	82	-17	-10	0	-6	-40	-27	-9	36	93	-1	4	0	0	0	0	Normal
-19	10	6	-16	4	-1	-77	83	-12	21	1	3	-30	-26	2	36	93	-1	4	0	0	0	0	Normal
-33	11	6	-25	9	5	-82	88	-1	34	-2	-2	-33	-24	2	35	93	-1	4	0	0	0	0	Normal
-39	11	6	-31	4	4	-82	86	-36	10	-4	-4	-42	-38	2	24	93	-1	4	0	0	0	0	Normal
-33	11	6	-33	-4	10	-87	78	-26	17	-5	2	-40	-41	-8	24	93	-1	4	0	0	0	0	Normal
3	11	6	-6	-16	-7	-87	83	6	17	-2	10	-12	-17	-19	52	93	-1	4	0	0	0	0	Normal
-10	11	6	-12	-8	-13	-91	91	-19	0	4	0	-28	-25	-11	38	93	-1	4	0	0	0	0	Normal
-14	11	6	-15	-5	0	-91	99	-14	6	1	3	-29	-29	-11	27	93	-1	4	0	0	0	0	Normal
-12	10	6	-6	9	-2	-95	93	-4	20	3	0	-21	-20	2	39	93	-1	4	0	0	0	0	Normal
-40	10	6	-22	14	3	-95	95	-33	19	-6	-5	-41	-35	13	17	93	-1	4	0	0	0	0	Normal
-2	10	6	0	-6	7	-100	85	-36	-16	-3	-2	-17	-16	-3	31	93	-1	4	0	0	0	0	Normal
-13	10	6	-14	-1	2	-100	80	-20	0	0	-2	-27	-24	2	31	93	-1	4	0	0	0	0	Normal
-15	10	6	-6	5	-6	-100	86	-10	22	3	0	-20	-18	8	35	93	-1	4	0	0	0	0	Normal
-18	10	6	-15	-2	2	-100	78	-15	-5	6	4	-25	-29	-5	30	93	-1	4	0	0	0	0	Normal
-19	10	6	-15	1	2	-100	86	-17	13	-2	-2	-27	-30	-2	26	93	-1	4	0	0	0	0	Normal
-28	10	6	-14	12	1	-100	81	-21	21	5	0	-27	-25	5	34	93	-1	4	0	0	0	0	Normal
-28	10	6	-14	2	-8	-100	75	-28	2	-5	0	-33	-32	-3	24	93	-1	4	0	0	0	0	Normal
1	10	6	-9	-17	-2	-100	81	-17	6	4	-6	-18	-27	-17	26	93	-1	4	0	0	0	0	Normal
-23	10	6	-17	5	-1	-100	77	-16	23	6	-2	-23	-35	5	31	93	-1	4	0	0	0	0	Normal
-7	10	6	-14	-8	7	-100	78	-29	-5	2	1	-14	-30	-11	35	93	-1	4	0	0	0	0	Normal
-23	10	6	-32	-13	2	-100	75	-40	5	-6	-2	-33	-53	-10	17	93	-1	4	0	0	0	0	Normal
-26	10	6	-20	4	-4	-100	74	-26	17	-6	4	-20	-35	3	25	93	-1	4	0	0	0	0	Normal
-22	10	6	-20	-9	-4	-100	73	-38	4	-7	0	-26	-40	-8	19	93	-1	4	0	0	0	0	Normal
-24	10	6	-24	-14	-8	-100	69	-23	10	-5	3	-30	-49	-7	12	93	-1	4	0	0	0	0	Normal
-10	10	6	-24	-17	8	-100	74	-14	10	8	-1	-17	-32	-12	27	93	-1	4	0	0	0	0	Normal
-28	10	6	-25	-2	2	-100	69	-36	-7	0	0	-24	-39	6	20	93	-1	4	0	0	0	0	Normal
-22	10	6	-28	-7	1	-100	68	-30	0	-6	2	-22	-42	-4	21	93	-1	4	0	0	0	0	Normal
-32	10	6	-32	-4	1	-100	71	-35	13	-2	-2	-27	-49	-1	5	93	-1	4	0	0	0	0	Normal
-17	10	6	-15	-5	5	-100	66	-38	1	-2	-1	-15	-35	3	13	93	-1	4	0	0	0	0	Normal
-25	10	6	-36	-7	2	-100	65	-40	15	4	-9	-39	-47	-14	5	93	-1	4	0	0	0	0	Normal
-14	10	6	-14	0	1	-97	60	-12	14	5	-2	-19	-30	-8	23	93	-1	4	0	0	0	0	Normal
5	10	6	14	8	-4	-97	63	-18	7	1	0	14	-3	1	56	93	-1	4	0	0	0	0	Normal
-7	9	6	5	7	-9	-91	63	-11	18	-4	2	-1	-15	-5	41	93	-1	3	0	0	0	0	Normal
-14	9	6	-4	-1	-4	-91	60	-17	20	0	9	-7	-29	0	35	93	-1	3	0	0	0	0	Normal
-28	9	6	-25	-5	4	-84	65	-42	14	0	1	-24	-45	-4	11	93	-1	3	0	0	0	0	Normal
-37	9	6	-40	-8	7	-84	62	-32	15	6	0	-40	-58	-15	1	93	-1	3	0	0	0	0	Normal
-35	8	6	-36	-2	-2	-77	61	-34	12	0	-4	-32	-55	-12	6	93	-1	3	0	0	0	0	Normal
-20	8	6	-9	7	0	-77	58	-30	9	-2	4	-7	-35	-2	31	93	-1	3	0	0	0	0	Normal
-4	8	6	-1	-1	-4	-70	63	-16	10	-3	-2	2	-29	-4	38	93	-1	3	0	0	0	0	Normal
-19	8	6	-5	11	-8	-70	60	-15	32	0	0	-6	-36	11	25	93	-1	3	0	0	0	0	Normal
-31	8	6	-18	8	2	-62	60	-35	17	-2	1	-20	-45	9	16	93	-1	4	0	0	0	0	Normal
-31	8	6	-29	2	6	-62	68	-27	1	5	4	-20	-49	0	12	93	-1	4	0	0	0	0	Normal
-23	8	6	-25	-8	3	-54	57	-21	12	2	-1	-17	-41	-8	15	93	-1	4	0	0	0	0	Normal
-16	8	6	-26	-18	1	-54	55	-31	-9	-7	2	-14	-39	-16	18	93	-1	4	0	0	0	0	Normal
-13	8	6	-27	-17	6	-45	59	-25	8	4	-3	-12	-43	-17	23	93	-1	4	0	0	0	0	Normal
-5	8	6	-20	-22	1	-45	57	-21	24	4	-6	-12	-39	-22	15	93	-1	4	0	0	0	0	Normal
-28	8	6	-29	-5	-9	-37	60	-46	9	-2	-3	-27	-53	-10	10	93	-1	3	0	0	0	0	Normal
-22	8	6	-27	-11	3	-37	61	-45	13	5	2	-20	-53	-19	9	93	-1	3	0	0	0	0	Normal
-14	7	6	-8	-6	-10	-28	60	-23	25	0	0	-6	-39	-10	17	93	-1	3	0	0	0	0	Normal
-22	7	6	-11	2	-5	-28	62	-32	14	-7	0	-13	-39	0	16	93	-1	3	0	0	0	0	Normal
-19	7	6	-11	5	5	-20	64	-22	24	3	-3	-5	-33	-3	18	93	-1	3	0	0	0	0	Normal
-21	7	6	-16	0	-3	-20	56	-7	31	3	3	-19	-33	-4	24	93	-1	3	0	0	0	0	Normal
-15	7	6	-11	-3	2	-12	54	-21	15	-8	0	-11	-31	-6	18	93	-1	3	0	0	0	0	Normal
-6	7	6	-7	-5	5	-12	51	-21	-6	4	0	-11	-25	-15	27	93	-1	3	0	0	0	0	Normal
-17	7	6	-9	-2	2	-4	45	-14	31	-6	2	-16	-32	-4	20	93	-1	3	0	0	0	0	Normal
-12	7	6	-12	-9	3	-4	56	-23	15	-3	-2	-18	-35	-16	8	93	-1	3	0	0	0	0	Normal
-13	7	6	-19	-11	-1	4	51	-37	-5	0	0	-30	-39	-21	11	93	-1	3	0	0	0	0	Normal
-40	7	6	-35	4	-3	4	51	-39	37	-3	3	-40	-57	-3	-5	93	-1	3	0	0	0	0	Normal
-24	7	6	-17	2	-1	11	48	-8	39	-3	6	-18	-39	-13	12	93	-1	3	0	0	0	0	Normal
-20	7	6	-10	9	-2	11	52	-14	25	4	0	-13	-38	3	21	93	-1	3	0	0	0	0	Normal
-22	6	6	-16	7	4	18	56	-23	25	5	-3	-15	-44	-8	19	93	-1	2	0	0	0	0	Normal
-11	6	6	-11	0	-4	18	51	-9	27	4	0	-12	-35	-15	22	93	-1	2	0	0	0	0	Normal
-4	5	6	-13	-5	-2	24	66	-23	6	0	-7	-16	-38	-17	8	93	-1	2	0	0	0	0	Normal
-27	5	6	-18	12	-5	24	69	-22	27	-3	-3	-29	-41	-3	0	93	-1	2	0	0	0	0	Normal
-22	5	6	-10	15	0	30	69	-6	49	-2	0	-17	-30	7	5	93	-1	2	0	0	0	0	Normal
-20	5	6	-11	2	5	30	76	-12	35	-3	0	-31	-35	-7	-2	93	-1	2	0	0	0	0	Normal
-19	4	6	-15	-2	-1	35	72	-37	13	4	-1	-31	-42	-9	7	93	-1	2	0	0	0	0	Normal
6	4	6	5	-12	0	35	89	2	32	1	2	-15	-22	-18	13	93	-1	2	0	0	0	0	Normal
-7	4	6	-4	-8	4	40	103	13	47	0	2	-32	-35	-14	-3	93	-1	2	0	0	0	0	Normal
-4	4	6	11	8	-5	40	112	19	47	4	3	-7	-25	-5	0	93	-1	2	0	0	0	0	Normal
-33	4	6	-8	17	4	44	127	14	69	0	-1	-46	-42	5	-15	93	-1	2	0	0	0	0	Normal
-24	4	6	-5	15	8	44	111	21	65	1	1	-35	-41	-7	-21	93	-1	2	0	0	0	0	Normal
-16	4	6	9	18	-7	48	102	27	66	-5	2	-29	-32	-7	-5	93	-1	2	0	0	0	0	Normal
-4	4	6	13	17	-5	48	113	33	85	2	-2	-23	-28	-8	5	93	-1	2	0	0	0	0	Normal
-4	4	6	24	24	-7	51	102	72	106	-4	-4	-18	-18	-7	1	93	-1	2	0	0	0	0	Normal
-10	4	6	18	24	4	51	102	46	92	5	8	-37	-29	-7	-1	93	-1	2	0	0	0	0	Normal
-7	4	6	9	13	2	54	99	45	88	-2	-4	-44	-35	-19	-15	93	-1	2	0	0	0	0	Normal
-22	4	6	3	21	8	54	88	59	99	-1	0	-49	-44	-11	-14	93	-1	2	0	0	0	0	Normal
0	4	6	12	9	9	57	67	53	94	-3	2	-48	-35	-24	-21	93	-1	2	0	0	0	0	Normal
-21	4	6	10	26	-8	57	63	69	110	0	-5	-48	-38	-5	-14	93	-1	2	0	0	0	0	Normal
-19	4	6	20	35	-5	60	58	87	129	0	0	-42	-25	4	-12	93	-1	2	0	0	0	0	Normal
-28	4	6	10	27	-2	60	49	54	98	-6	5	-65	-32	5	-27	93	-1	2	0	0	0	0	Normal
-35	4	6	6	36	0	62	58	47	107	-1	0	-62	-33	15	-36	93	-1	2	0	0	0	0	Normal
-25	4	6	3	26	5	62	55	45	113	-3	-2	-71	-38	3	-39	93	-1	2	0	0	0	0	Normal
-24	4	6	0	19	-3	65	47	51	110	3	-8	-73	-37	-2	-46	93	-1	2	0	0	0	0	Normal
-11	4	6	4	13	-2	65	35	68	123	5	-4	-72	-39	-8	-42	93	-1	2	0	0	0	0	Normal
-11	3	6	7	14	-4	67	36	69	116	3	-1	-66	-33	-5	-29	93	-1	2	0	0	0	0	Normal
-11	3	6	4	11	-4	67	41	62	117	-3	3	-58	-31	-1	-30	93	-1	2	0	0	0	0	Normal
-30	3	6	-13	19	10	69	39	49	122	0	2	-77	-50	1	-40	93	-1	2	0	0	0	0	Normal
-24	3	6	-13	13	-1	69	36	57	119	2	0	-72	-45	-1	-47	93	-1	2	0	0	0	0	Normal
-23	2	6	-10	15	-4	71	50	71	127	-2	2	-65	-44	0	-32	93	-1	2	0	0	0	0	Normal
-33	2	6	-12	17	-9	71	16	78	131	5	4	-72	-46	-3	-44	93	-1	2	0	0	0	0	Normal
-38	2	6	-8	25	-8	73	5	72	151	-6	-3	-75	-52	8	-36	93	-1	2	0	0	0	0	Normal
-43	2	6	-7	27	-5	73	59	53	120	4	3	-72	-55	1	-43	93	-1	2	0	0	0	0	Normal
-30	2	6	-7	15	2	75	174	63	121	2	-1	-65	-54	-14	-45	93	-1	2	0	0	0	0	Normal
-10	2	6	8	8	5	75	399	77	128	-1	-3	-46	-44	-22	-37	93	-1	2	0	0	0	0	Normal
17	2	6	27	0	9	77	629	94	101	2	4	-23	-19	-30	-22	93	-1	2	0	0	0	0	Normal
26	2	6	28	-4	7	77	733	105	104	-2	4	-24	-6	-38	-12	93	-1	2	0	0	0	0	Normal
26	2	6	26	-15	5	78	558	90	100	-2	-7	-41	-13	-41	-25	93	-1	2	0	0	0	0	Normal
11	2	6	19	0	10	78	299	72	94	2	5	-45	-18	-18	-23	93	-1	2	0	0	0	0	Normal
-12	2	6	3	5	3	78	20	65	106	0	-1	-63	-30	-13	-41	93	-1	2	0	0	0	0	Normal
-27	2	6	6	19	-2	78	-204	52	123	1	-1	-62	-31	9	-39	93	-1	2	0	0	0	0	Normal
-40	2	6	1	37	-8	79	-225	48	123	-7	-3	-63	-35	27	-37	93	-1	2	0	0	0	0	Normal
-39	2	6	-7	30	-8	79	-245	37	111	1	-6	-77	-36	18	-39	93	-1	2	0	0	0	0	Normal
-28	2	6	-14	15	-7	80	-246	35	114	-4	3	-70	-50	13	-44	93	-1	2	0	0	0	0	Normal
-29	2	6	-22	11	6	80	-239	34	94	4	-1	-78	-55	3	-48	93	-1	2	0	0	0	0	Normal
-39	1	6	-17	21	3	81	-187	35	108	4	5	-69	-48	9	-40	93	-1	2	0	0	0	0	Normal
-29	1	6	-19	10	-6	81	-112	60	97	2	0	-66	-52	-5	-36	93	-1	2	0	0	0	0	Normal
-26	1	6	-7	16	-2	82	-48	37	98	1	-3	-46	-41	-4	-20	93	-1	2	0	0	0	0	Normal
-23	1	6	-11	13	-5	82	26	38	84	-5	2	-43	-50	-8	-20	93	-1	2	0	0	0	0	Normal
-25	0	6	-15	9	-2	83	50	31	96	-4	0	-43	-52	-9	-31	93	-1	2	0	0	0	0	Normal
-17	0	6	-5	4	0	83	61	35	101	-2	0	-38	-47	-18	-30	93	-1	2	0	0	0	0	Normal
-25	0	6	-8	14	-5	83	70	30	80	-1	-2	-42	-45	-7	-29	93	-1	1	0	0	0	0	Normal
-13	0	6	11	22	4	83	78	55	118	2	-1	-21	-27	-1	-9	93	-1	1	0	0	0	0	Normal
1	0	6	14	14	2	83	79	59	89	2	-2	-20	-25	-14	-4	93	-1	1	0	0	0	0	Normal
-19	0	6	12	27	0	83	83	20	95	-4	3	-20	-30	0	-14	93	-1	1	0	0	0	0	Normal
-12	0	6	9	11	10	83	88	23	86	-2	0	-29	-34	-17	-20	93	-1	2	0	0	0	0	Normal
-19	0	6	1	5	-2	83	89	18	78	0	1	-33	-46	-15	-34	93	-1	2	0	0	0	0	Normal
-12	0	6	-3	-6	1	83	91	2	60	-4	-1	-39	-48	-26	-33	93	-1	2	0	0	0	0	Normal
0	0	6	3	-10	2	83	97	28	56	3	2	-26	-39	-26	-19	93	-1	2	0	0	0	0	Normal
1	0	6	13	2	-5	83	104	42	73	4	-4	-18	-26	-15	-9	93	-1	2	0	0	0	0	Normal
4	0	6	5	-10	-8	83	103	22	50	0	2	-19	-27	-32	-5	93	-1	2	0	0	0	0	Normal
-2	0	6	8	-3	-2	84	114	17	57	-1	-1	-11	-31	-20	-10	93	-1	2	0	0	0	0	Normal
-22	0	6	-13	2	-3	84	115	15	66	1	4	-26	-45	-8	-22	93	-1	2	0	0	0	0	Normal
-14	0	6	-17	-3	1	86	122	12	56	-1	4	-22	-45	-15	-18	93	-1	1	0	0	0	0	Normal
-25	0	6	-25	6	7	86	133	-2	52	0	-3	-30	-48	-2	-30	93	-1	1	0	0	0	0	Normal
-25	0	6	-31	-2	4	89	133	-2	63	2	-3	-32	-55	-5	-21	93	-1	1	0	0	0	0	Normal
-2	0	6	-18	-13	4	89	136	1	48	4	4	-17	-42	-18	-15	93	-1	1	0	0	0	0	Normal
-21	-1	6	-33	-16	0	90	139	-17	46	-1	-2	-32	-59	-23	-30	93	-1	1	0	0	0	0	Normal
-26	-1	6	-19	-2	-6	90	144	-15	64	0	-4	-17	-52	-11	-19	93	-1	1	0	0	0	0	Normal
-19	-1	6	-16	2	-12	91	140	-1	52	-1	2	-13	-43	-17	-11	93	-1	1	0	0	0	0	Normal
-23	-1	6	-12	9	-6	91	151	-23	56	-4	-4	-12	-44	-15	1	93	-1	1	0	0	0	0	Normal
-19	-1	6	-7	4	3	90	155	-12	54	-4	-3	-9	-41	-11	-5	93	-1	1	0	0	0	0	Normal
-10	-1	6	-21	-15	6	90	166	-28	27	3	7	-29	-46	-28	-21	93	-1	1	0	0	0	0	Normal
-16	-1	6	-16	-5	8	88	182	-13	45	5	2	-12	-39	-11	-17	93	-1	1	0	0	0	0	Normal
-23	-1	6	-19	-2	1	88	184	-8	35	1	-6	-19	-37	-7	-23	93	-1	1	0	0	0	0	Normal
-13	-1	6	-8	0	-8	85	191	-15	36	-4	4	0	-26	-4	2	93	-1	1	0	0	0	0	Normal
-8	-1	6	5	7	-1	85	199	-24	13	-1	3	6	-19	-2	12	93	-1	1	0	0	0	0	Normal
-7	-1	6	4	3	1	81	209	-7	44	-2	-2	-4	-31	-16	-4	93	-1	1	0	0	0	0	Normal
-6	-1	6	2	-1	1	81	225	2	55	3	-1	0	-41	-29	-2	93	-1	1	0	0	0	0	Normal
-10	-1	6	1	2	-1	77	234	-49	-2	2	-4	-9	-46	-33	-12	93	-1	1	0	0	0	0	Normal
-18	-1	6	-4	4	3	77	236	-45	36	-1	-1	-2	-48	-26	-10	93	-1	1	0	0	0	0	Normal
-19	-2	6	-8	-1	1	74	250	-4	58	-5	2	-6	-42	-23	-8	93	-1	1	0	0	0	0	Normal
-25	-2	6	-20	-9	-2	74	269	-18	53	0	8	-14	-47	-17	-20	93	-1	1	0	0	0	0	Normal
-8	-2	6	-9	-6	-2	70	269	-97	-40	-2	-3	-2	-22	-6	-4	93	-1	1	0	0	0	0	Normal
3	-2	6	-16	-19	-5	70	292	-2	6	5	-5	6	-21	-15	11	93	-1	1	0	0	0	0	Normal
4	-2	6	-27	-35	-3	67	297	-59	-15	-4	0	4	-29	-20	10	93	-1	1	0	0	0	0	Normal
16	-2	6	-18	-34	11	67	298	-61	-58	3	1	7	-16	-25	9	93	-1	1	0	0	0	0	Normal
-5	-2	6	-31	-25	11	65	316	5	46	-1	-1	-1	-33	-18	4	93	-1	1	0	0	0	0	Normal
-18	-2	6	-35	-25	-7	65	324	-62	1	0	7	-13	-45	-11	-15	93	-1	1	0	0	0	0	Normal
-26	-2	6	-30	-9	-2	63	324	-92	-45	2	-5	-16	-39	-10	-10	93	-1	1	0	0	0	0	Normal
-14	-2	6	-13	-2	-7	63	321	-67	-14	-4	0	-2	-27	-4	7	93	-1	1	0	0	0	0	Normal
-28	-3	6	-26	-4	-8	61	328	-49	19	0	0	-19	-43	-7	-7	93	-1	1	0	0	0	0	Normal
-13	-3	6	-9	-2	0	61	310	-43	4	-1	-3	-9	-29	-11	6	93	-1	1	0	0	0	0	Normal
-6	-3	6	0	4	8	60	313	-61	-12	-4	-4	0	-21	-4	11	93	-1	1	0	0	0	0	Normal
-20	-3	6	-14	-1	1	60	296	-72	-2	4	0	-11	-34	-5	5	93	-1	1	0	0	0	0	Normal
-8	-3	6	-21	-22	2	60	265	-53	-4	-2	3	-7	-43	-28	7	93	-1	1	0	0	0	0	Normal
-9	-3	6	-13	-6	6	60	241	-53	6	0	0	3	-34	-21	25	93	-1	1	0	0	0	0	Normal
-3	-3	6	-10	-18	-10	60	206	-41	9	6	0	9	-39	-22	23	93	-1	1	0	0	0	0	Normal
-2	-3	6	-6	-16	-2	60	180	-51	0	1	-2	10	-33	-21	30	93	-1	1	0	0	0	0	Normal
-13	-3	6	-6	-4	2	60	153	-59	0	1	1	4	-31	-11	21	93	-1	1	0	0	0	0	Normal
-11	-3	6	-3	-14	-3	60	134	-71	-13	0	-2	-5	-26	-10	10	93	-1	1	0	0	0	0	Normal
-26	-3	6	-18	-4	3	60	107	-79	-7	0	-1	-17	-31	-12	6	93	-1	1	0	0	0	0	Normal
-30	-3	6	-29	-10	0	60	92	-61	-11	0	-1	-19	-44	-18	5	93	-1	1	0	0	0	0	Normal
5	-3	6	4	-12	-2	60	86	-56	-23	3	0	11	-7	-10	27	93	-1	1	0	0	0	0	Normal
-11	-3	6	-19	-6	1	60	67	-69	-29	2	5	1	-25	-16	27	93	-1	1	0	0	0	0	Normal
-2	-3	6	-11	-21	-9	60	59	-59	-11	-4	4	1	-24	-11	24	93	-1	1	0	0	0	0	Normal
1	-3	6	-12	-19	-5	60	55	-61	-9	0	2	3	-19	-5	23	93	-1	1	0	0	0	0	Normal
-14	-3	6	-30	-19	3	60	44	-75	-20	-4	-2	-5	-32	-13	27	93	-1	1	0	0	0	0	Normal
-8	-3	6	-33	-30	0	60	50	-61	4	-1	-3	-3	-37	-13	22	93	-1	1	0	0	0	0	Normal
-16	-4	6	-43	-26	6	59	45	-79	-14	-2	-1	-8	-48	-19	23	93	-1	1	0	0	0	0	Normal
-41	-4	6	-53	-10	5	59	44	-97	-9	1	1	-17	-61	-10	14	93	-1	1	0	0	0	0	Normal
-38	-4	6	-54	-18	-2	58	46	-88	7	-3	-7	-25	-70	-11	12	93	-1	1	0	0	0	0	Normal
-35	-4	6	-46	-17	7	58	43	-74	0	0	2	-20	-63	-12	13	93	-1	1	0	0	0	0	Normal
-14	-4	6	-25	-19	-1	57	47	-80	-20	0	-3	-3	-42	-7	27	93	-1	1	0	0	0	0	Normal
1	-4	6	-18	-26	-3	57	49	-63	-12	-3	3	2	-33	-8	29	93	-1	1	0	0	0	0	Normal
-13	-4	6	-28	-27	-10	55	47	-65	3	4	-1	-6	-39	-9	23	93	-1	1	0	0	0	0	Normal
0	-4	6	-19	-28	-10	55	39	-72	-25	5	3	9	-23	-15	34	93	-1	1	0	0	0	0	Normal
-14	-4	6	-33	-26	1	53	48	-86	-22	-1	0	-7	-35	-12	18	93	-1	1	0	0	0	0	Normal
-7	-4	6	-26	-28	0	53	48	-67	-22	4	-3	1	-29	-25	25	93	-1	1	0	0	0	0	Normal
7	-4	6	-15	-40	13	51	49	-55	-29	-3	2	9	-20	-33	27	93	-1	1	0	0	0	0	Normal
-12	-4	6	-25	-29	4	51	60	-75	-15	0	0	-3	-35	-15	20	93	-1	1	0	0	0	0	Normal
3	-4	6	-7	-24	0	49	50	-54	-20	4	1	20	-12	-20	35	93	-1	1	0	0	0	0	Normal
-2	-4	6	-13	-26	-7	49	50	-63	-17	-1	0	7	-19	-15	34	93	-1	1	0	0	0	0	Normal
-11	-4	6	-28	-19	-4	47	56	-72	-15	-2	1	-6	-30	-14	25	93	-1	1	0	0	0	0	Normal
-6	-4	6	-29	-30	0	47	61	-82	-16	-1	3	-7	-35	-21	15	93	-1	1	0	0	0	0	Normal
-19	-4	6	-40	-24	1	45	60	-75	-13	0	-1	-19	-45	-18	18	93	-1	1	0	0	0	0	Normal
-16	-4	6	-36	-22	4	45	63	-89	-7	5	5	-12	-44	-4	9	93	-1	1	0	0	0	0	Normal
-5	-4	6	-10	-9	-7	42	59	-67	3	-6	3	8	-21	3	32	93	-1	1	0	0	0	0	Normal
-5	-4	6	-11	-9	-1	42	58	-56	-5	0	-3	3	-24	-4	36	93	-1	1	0	0	0	0	Normal
-17	-3	6	-23	-9	3	40	59	-76	2	-10	1	-6	-38	5	20	93	-1	1	0	0	0	0	Normal
-14	-3	6	-25	-15	-2	40	58	-67	-21	-4	-5	-18	-33	-12	16	93	-1	1	0	0	0	0	Normal
-23	-3	6	-26	-5	8	38	52	-71	0	5	-6	-13	-35	-2	15	93	-1	0	0	0	0	0	Normal
-28	-3	6	-29	-5	-1	38	52	-92	-27	3	0	-23	-39	-4	8	93	-1	0	0	0	0	0	Normal
-9	-4	6	-15	-14	-4	36	53	-66	-6	3	-9	-14	-26	-15	14	93	-1	0	0	0	0	0	Normal
-14	-4	6	-13	-8	2	36	50	-58	5	1	1	1	-25	-10	26	93	-1	0	0	0	0	0	Normal
-20	-4	6	-28	-11	-5	34	58	-76	-19	4	-1	-10	-36	-14	18	93	-1	0	0	0	0	0	Normal
-5	-4	6	-16	-17	0	34	51	-55	18	0	-2	0	-20	-10	25	93	-1	0	0	0	0	0	Normal
-25	-4	6	-35	-20	-6	32	45	-68	12	-3	3	-15	-40	-9	10	93	-1	1	0	0	0	0	Normal
1	-4	6	-23	-28	4	32	45	-71	8	3	2	8	-22	-20	34	93	-1	1	0	0	0	0	Normal
-3	-4	6	-26	-31	4	30	35	-74	-7	-5	3	-4	-25	-15	21	93	-1	1	0	0	0	0	Normal
-10	-4	6	-35	-27	1	30	37	-67	-4	-3	3	-4	-33	-17	18	93	-1	1	0	0	0	0	Normal
12	-4	6	-16	-32	0	28	43	-45	1	2	6	13	-13	-25	42	93	-1	1	0	0	0	0	Normal
-7	-4	6	-20	-24	-1	28	39	-44	-2	-2	0	-8	-27	-12	21	93	-1	1	0	0	0	0	Normal
2	-4	6	-24	-37	-3	27	44	-67	-17	-5	-1	-8	-34	-23	17	93	-1	1	0	0	0	0	Normal
-15	-4	6	-33	-25	-4	27	44	-61	-11	2	0	-16	-41	-17	14	93	-1	1	0	0	0	0	Normal
-25	-4	6	-39	-8	11	26	35	-80	-14	4	-6	-19	-42	-8	14	93	-1	1	0	0	0	0	Normal
-26	-4	6	-33	-3	-2	26	41	-63	6	1	5	-14	-45	-1	10	93	-1	1	0	0	0	0	Normal
-17	-4	6	-23	-2	-7	25	37	-46	24	3	-2	-8	-38	-3	22	93	-1	1	0	0	0	0	Normal
-8	-4	6	-14	-6	3	25	36	-54	8	3	-3	-13	-30	-4	31	93	-1	1	0	0	0	0	Normal
5	-4	6	-2	-11	-3	24	42	-55	-6	-6	-2	-7	-21	-6	26	93	-1	1	0	0	0	0	Normal
2	-4	6	-10	-20	2	24	42	-67	-12	2	0	-22	-24	-17	15	93	-1	1	0	0	0	0	Normal
-15	-4	6	-8	0	2	23	47	-54	11	-1	-7	-18	-20	-2	18	93	-1	1	0	0	0	0	Normal
-23	-4	6	-8	8	-2	23	40	-58	20	-7	6	-18	-22	3	10	93	-1	1	0	0	0	0	Normal
-26	-4	6	-11	0	-6	22	46	-70	10	2	0	-26	-30	-1	8	93	-1	1	0	0	0	0	Normal
-29	-4	6	-15	9	-2	22	45	-77	17	3	-4	-26	-33	1	13	93	-1	1	0	0	0	0	Normal
-9	-4	6	-4	-7	4	21	43	-64	2	1	-1	-18	-22	-14	11	93	-1	1	0	0	0	0	Normal
12	-4	6	10	-15	0	21	47	-49	-9	5	0	-1	-4	-21	28	93	-1	1	0	0	0	0	Normal
-9	-4	6	-4	-8	5	20	43	-59	7	-4	4	-18	-24	-12	18	93	-1	1	0	0	0	0	Normal
1	-4	6	-13	-30	-2	20	37	-45	-8	-2	2	-15	-27	-27	11	93	-1	1	0	0	0	0	Normal
-3	-4	6	-16	-28	2	18	36	-63	0	0	5	-24	-31	-24	14	93	-1	1	0	0	0	0	Normal
-15	-4	6	-29	-23	-4	18	40	-83	-14	2	2	-28	-51	-20	-3	93	-1	1	0	0	0	0	Normal
-10	-4	6	-11	-16	-5	17	38	-64	3	3	-4	-13	-33	-14	13	93	-1	1	0	0	0	0	Normal
5	-4	6	0	-19	3	17	39	-40	11	-4	3	0	-14	-21	31	93	-1	1	0	0	0	0	Normal
-11	-5	6	-18	-11	0	16	40	-51	7	0	-2	-17	-29	-12	17	93	-1	1	0	0	0	0	Normal
-11	-5	6	-19	-14	9	16	34	-62	20	0	-2	-20	-28	-11	16	93	-1	1	0	0	0	0	Normal
-10	-5	6	-29	-18	1	14	36	-52	17	-2	-7	-26	-33	-18	12	93	-1	0	0	0	0	0	Normal
-30	-5	6	-36	-3	-7	14	35	-81	20	1	-3	-41	-50	-7	-1	93	-1	0	0	0	0	0	Normal
-20	-5	6	-25	0	-5	13	34	-72	9	-1	-3	-35	-38	-9	4	93	-1	0	0	0	0	0	Normal
-10	-5	6	-12	-2	-8	13	31	-49	13	-7	1	-27	-24	-8	22	93	-1	0	0	0	0	0	Normal
-8	-5	6	-11	3	3	11	27	-44	24	-1	3	-28	-25	-12	18	93	-1	0	0	0	0	0	Normal
-22	-5	6	-7	17	2	11	37	-48	15	6	-2	-33	-19	5	17	93	-1	0	0	0	0	0	Normal
-17	-5	6	-5	9	2	10	40	-48	22	0	0	-21	-24	5	25	93	-1	0	0	0	0	0	Normal
-12	-5	6	-10	-1	1	10	41	-59	-6	7	1	-38	-27	-9	14	93	-1	0	0	0	0	0	Normal
-23	-4	6	-19	-1	-3	8	39	-62	10	-2	0	-33	-34	-2	7	93	-1	0	0	0	0	0	Normal
-4	-4	6	-13	-15	4	8	31	-49	2	0	4	-27	-27	-17	12	93	-1	0	0	0	0	0	Normal
2	-4	6	-15	-19	3	6	27	-42	12	-7	0	-26	-24	-28	23	93	-1	1	0	0	0	0	Normal
-13	-4	6	-27	-18	-6	6	28	-47	22	2	-2	-24	-40	-28	10	93	-1	1	0	0	0	0	Normal
-2	-4	6	-8	-12	-4	5	32	-50	7	0	-5	-22	-25	-25	19	93	-1	1	0	0	0	0	Normal
-10	-4	6	-23	-17	1	5	29	-58	8	0	6	-36	-42	-28	18	93	-1	1	0	0	0	0	Normal
-13	-4	6	-22	-9	0	4	30	-41	23	0	2	-22	-39	-23	20	93	-1	1	0	0	0	0	Normal
-10	-4	6	-4	0	5	4	37	-33	42	-4	4	-20	-28	-11	33	93	-1	1	0	0	0	0	Normal
-1	-5	6	-9	-13	5	3	30	-44	12	0	5	-29	-29	-29	28	93	-1	0	0	0	0	0	Normal
-2	-5	6	-1	-7	-2	3	34	-43	37	3	-4	-9	-31	-20	39	93	-1	0	0	0	0	0	Normal
-12	-5	6	-9	-6	2	1	33	-49	24	2	-2	-37	-34	-18	20	93	-1	0	0	0	0	0	Normal
-27	-5	6	-33	-9	2	1	36	-59	18	5	-3	-52	-54	-15	12	93	-1	0	0	0	0	0	Normal
-16	-5	6	-25	-11	-9	0	49	-57	22	1	-1	-37	-44	-15	20	93	-1	0	0	0	0	0	Normal
-19	-5	6	-28	-3	-10	0	57	-48	8	-3	-3	-54	-41	-19	6	93	-1	0	0	0	0	0	Normal
-20	-4	6	-23	-5	-5	-1	61	-62	19	-3	-4	-47	-44	-16	11	93	-1	0	0	0	0	0	Normal
6	-4	6	-3	-12	7	-1	65	-51	-9	0	7	-36	-20	-18	27	93	-1	0	0	0	0	0	Normal
-8	-4	6	-20	-9	10	-2	79	-46	11	-5	0	-49	-39	-7	28	93	-1	0	0	0	0	0	Normal
-13	-4	6	-8	-6	9	-2	90	-54	20	1	3	-58	-29	0	21	93	-1	0	0	0	0	0	Normal
-8	-4	6	-11	-11	-4	-3	106	-60	8	3	-2	-50	-30	-10	29	93	-1	0	0	0	0	0	Normal
-18	-4	6	-19	0	-15	-3	104	-59	28	-3	-5	-51	-39	-13	22	93	-1	0	0	0	0	0	Normal
-20	-4	6	-15	-1	2	-5	99	-54	30	0	-3	-49	-40	-16	19	93	-1	0	0	0	0	0	Normal
-3	-4	6	-15	-11	0	-5	86	-61	13	-1	0	-34	-41	-20	35	93	-1	0	0	0	0	0	Normal
-4	-5	6	-10	-8	2	-7	80	-51	15	-1	5	-50	-33	-20	26	93	-1	0	0	0	0	0	Normal
-6	-5	6	-9	-21	7	-7	86	-49	16	3	-2	-51	-38	-23	28	93	-1	0	0	0	0	0	Normal
-5	-5	6	-8	-21	-6	-9	82	-59	17	-3	-1	-53	-35	-26	29	93	-1	1	0	0	0	0	Normal
3	-5	6	-15	-32	0	-9	85	-35	17	0	3	-43	-40	-38	36	93	-1	1	0	0	0	0	Normal
2	-5	6	-9	-20	0	-12	68	-34	19	-5	-2	-42	-31	-31	54	93	-1	1	0	0	0	0	Normal
9	-5	6	-1	-15	0	-12	47	-46	-5	-2	2	-33	-24	-34	49	93	-1	1	0	0	0	0	Normal
-14	-5	6	-16	-11	5	-14	40	-41	28	0	1	-52	-39	-30	46	93	-1	1	0	0	0	0	Normal
-21	-5	6	-13	2	1	-14	34	-40	31	8	0	-58	-33	-25	42	93	-1	1	0	0	0	0	Normal
-27	-5	6	-19	-5	0	-16	35	-65	20	3	-7	-60	-46	-19	30	93	-1	1	0	0	0	0	Normal
-36	-5	6	-35	-4	-2	-16	41	-61	37	3	-2	-78	-53	-13	30	93	-1	1	0	0	0	0	Normal
2	-5	6	-16	-12	-4	-17	28	-39	16	-1	-3	-56	-30	-24	49	93	-1	0	0	0	0	0	Normal
-10	-5	6	-19	-8	-4	-17	26	-57	21	-5	1	-64	-31	-15	44	93	-1	0	0	0	0	0	Normal
-7	-5	6	-23	-12	6	-19	19	-56	11	-2	-2	-67	-39	-21	48	93	-1	0	0	0	0	0	Normal
7	-5	6	-3	-12	-5	-19	24	-40	16	5	-3	-56	-20	-23	58	93	-1	0	0	0	0	0	Normal
-36	-5	6	-19	13	1	-20	27	-67	28	-1	1	-78	-39	2	39	93	-1	0	0	0	0	0	Normal
-38	-5	6	-17	20	-3	-20	19	-55	36	5	3	-74	-42	5	42	93	-1	0	0	0	0	0	Normal
-35	-5	6	-20	20	-7	-20	5	-61	47	-3	4	-83	-42	2	37	93	-1	1	0	0	0	0	Normal
-27	-5	6	-14	17	2	-20	14	-53	30	-3	10	-70	-39	-4	52	93	-1	1	0	0	0	0	Normal
4	-5	6	6	2	-1	-21	-4	-38	19	-4	1	-51	-23	-18	66	93	-1	1	0	0	0	0	Normal
-8	-5	6	-3	6	4	-21	-14	-30	21	-5	3	-60	-28	-14	66	93	-1	1	0	0	0	0	Normal
2	-5	6	0	-5	-4	-22	41	-23	33	-2	0	-51	-36	-23	66	93	-1	1	0	0	0	0	Normal
-15	-5	6	-6	7	3	-22	149	-43	19	4	0	-58	-40	-15	48	93	-1	1	0	0	0	0	Normal
5	-5	6	2	-5	-10	-23	392	-35	12	5	-5	-41	-29	-30	64	93	-1	1	0	0	0	0	Normal
33	-5	6	7	-30	3	-23	648	-31	5	3	-7	-34	-19	-51	66	93	-1	1	0	0	0	0	Normal
29	-5	6	8	-28	10	-25	788	-26	-4	-2	0	-34	-12	-50	59	93	-1	0	0	0	0	0	Normal
14	-5	6	5	-10	4	-25	631	-21	38	-5	-3	-33	-14	-29	75	93	-1	0	0	0	0	0	Normal
6	-5	6	-7	-11	9	-27	350	-40	19	-3	3	-50	-31	-20	52	93	-1	0	0	0	0	0	Normal
-9	-5	6	-15	-14	5	-27	33	-75	14	2	-1	-68	-35	-25	38	93	-1	0	0	0	0	0	Normal
-11	-5	6	-12	0	6	-29	-217	-45	23	3	-1	-64	-22	-17	54	93	-1	0	0	0	0	0	Normal
-7	-5	6	-24	-13	-9	-29	-260	-43	18	3	5	-72	-35	-27	44	93	-1	0	0	0	0	0	Normal
-43	-4	6	-36	7	-1	-31	-272	-77	31	1	-1	-85	-45	-7	37	93	-1	1	0	0	0	0	Normal
-46	-4	6	-32	26	-13	-31	-278	-41	35	-1	-1	-87	-50	14	46	93	-1	1	0	0	0	0	Normal
-43	-4	6	-32	18	-12	-33	-264	-61	39	0	-4	-87	-49	11	42	93	-1	1	0	0	0	0	Normal
-39	-4	6	-27	16	5	-33	-197	-79	15	-4	-1	-88	-42	11	43	93	-1	1	0	0	0	0	Normal
-10	-4	6	-5	4	5	-35	-124	-51	16	0	-3	-66	-22	-2	61	93	-1	1	0	0	0	0	Normal
-18	-4	6	-4	17	5	-35	-50	-46	35	1	4	-69	-23	7	56	93	-1	1	0	0	0	0	Normal
-28	-4	6	-13	23	-4	-37	16	-42	41	0	-1	-77	-36	10	44	93	-1	1	0	0	0	0	Normal
-16	-4	6	-4	15	-4	-37	39	-58	28	1	2	-58	-30	2	58	93	-1	1	0	0	0	0	Normal
-31	-4	6	-14	24	-8	-40	45	-28	63	-3	0	-92	-33	4	42	93	-1	1	0	0	0	0	Normal
-13	-4	6	-15	4	-7	-40	63	-32	33	2	-1	-68	-40	-10	54	93	-1	1	0	0	0	0	Normal
-22	-4	6	-7	14	1	-42	62	-61	26	-2	0	-71	-33	-5	56	93	-1	0	0	0	0	0	Normal
-25	-4	6	-17	15	5	-42	61	-11	81	7	-3	-102	-43	-15	15	93	-1	0	0	0	0	0	Normal
-17	-4	6	-13	11	4	-45	62	-2	66	2	0	-81	-42	-22	29	93	-1	0	0	0	0	0	Normal
-9	-4	6	-6	-3	6	-45	63	8	76	-2	5	-81	-37	-34	20	93	-1	0	0	0	0	0	Normal
11	-4	6	6	-8	2	-46	68	27	82	-3	-1	-68	-29	-41	30	93	-1	1	0	0	0	0	Normal
-12	-4	6	-5	2	2	-46	66	37	97	-6	-3	-79	-42	-31	25	93	-1	1	0	0	0	0	Normal
-5	-4	6	1	2	1	-48	77	27	97	-5	-2	-72	-42	-29	18	93	-1	1	0	0	0	0	Normal
-18	-4	6	6	23	-2	-48	80	56	127	0	6	-75	-35	-17	23	93	-1	1	0	0	0	0	Normal
-31	-4	6	-7	18	-5	-47	86	75	158	3	1	-91	-44	-14	2	93	-1	1	0	0	0	0	Normal
-6	-4	6	5	8	-2	-47	93	68	119	1	4	-80	-35	-19	12	93	-1	1	0	0	0	0	Normal
-24	-4	6	-5	12	-5	-46	84	71	152	0	2	-99	-40	-16	-20	93	-1	1	0	0	0	0	Normal
-17	-4	6	0	19	3	-46	93	75	168	1	-3	-99	-32	-8	-12	93	-1	1	0	0	0	0	Normal
-12	-4	6	6	19	8	-44	99	98	166	-2	0	-96	-33	-12	-4	93	-1	0	0	0	0	0	Normal
-22	-4	6	6	27	-3	-44	104	79	174	5	-1	-104	-30	0	-13	93	-1	0	0	0	0	0	Normal
-28	-4	6	-2	34	-2	-41	114	96	185	0	-4	-113	-41	5	-14	93	-1	0	0	0	0	0	Normal
-30	-4	6	-5	24	1	-41	122	65	156	0	-5	-126	-44	-5	-40	93	-1	0	0	0	0	0	Normal
-33	-5	6	-14	30	0	-39	114	61	161	-3	-1	-132	-46	-4	-48	93	-1	0	0	0	0	0	Normal
-33	-5	6	-7	34	-8	-39	116	87	174	1	-2	-122	-42	1	-42	93	-1	0	0	0	0	0	Normal
-18	-4	6	22	40	-1	-37	131	101	185	-2	-2	-102	-16	2	-17	93	-1	0	0	0	0	0	Normal
-19	-4	6	18	33	0	-37	129	119	190	-5	6	-101	-22	3	-23	93	-1	0	0	0	0	0	Normal
-20	-4	6	14	31	-3	-37	143	98	184	-3	-1	-110	-31	-3	-33	93	-1	0	0	0	0	0	Normal
-22	-4	6	9	27	3	-37	157	96	161	0	2	-104	-33	-12	-36	93	-1	0	0	0	0	0	Normal
-18	-4	6	8	21	4	-38	150	103	163	1	8	-103	-33	-14	-36	93	-1	0	0	0	0	0	Normal
-23	-4	6	2	30	-1	-38	159	95	180	6	-7	-99	-38	-15	-32	93	-1	0	0	0	0	0	Normal
-12	-4	6	16	23	-2	-40	183	108	182	3	-2	-86	-29	-15	-25	93	-1	0	0	0	0	0	Normal
-14	-4	6	21	25	5	-40	186	103	184	-6	3	-94	-24	-18	-26	93	-1	0	0	0	0	0	Normal
-31	-4	6	-7	19	5	-44	206	65	163	-2	-7	-114	-50	-24	-48	93	-1	0	0	0	0	0	Normal
-33	-4	6	-8	24	-4	-44	217	62	159	8	-1	-112	-46	-16	-48	93	-1	0	0	0	0	0	Normal
-23	-4	6	8	26	-4	-49	211	83	170	0	0	-87	-28	-9	-36	93	-1	0	0	0	0	0	Normal
-7	-4	6	14	23	-4	-49	234	86	155	-4	4	-77	-22	-6	-23	93	-1	0	0	0	0	0	Normal
-11	-5	6	4	16	-3	-55	249	78	156	-3	-5	-80	-31	-9	-36	93	-1	0	0	0	0	0	Normal
0	-5	6	14	-1	2	-55	260	81	144	-8	4	-67	-24	-24	-28	93	-1	0	0	0	0	0	Normal
-10	-5	6	2	17	9	-60	275	66	132	-2	-3	-77	-32	-5	-30	93	-1	0	0	0	0	0	Normal
-25	-5	6	-3	25	-5	-60	270	56	133	8	-4	-72	-35	5	-34	93	-1	0	0	0	0	0	Normal
-20	-5	6	-1	23	-6	-64	284	64	142	-1	1	-54	-25	1	-25	93	-1	0	0	0	0	0	Normal
-19	-5	6	-2	23	-5	-64	293	71	133	1	2	-56	-27	7	-29	93	-1	0	0	0	0	0	Normal
-40	-4	6	-18	18	-3	-67	298	37	128	-2	3	-72	-42	-3	-42	93	-1	1	0	0	0	0	Normal
-30	-4	6	-19	4	9	-67	312	42	118	5	2	-67	-51	-15	-53	93	-1	1	0	0	0	0	Normal
-2	-4	6	10	6	0	-70	311	58	113	2	2	-34	-31	-12	-32	93	-1	1	0	0	0	0	Normal
-20	-4	6	-4	21	10	-70	309	40	118	2	3	-50	-41	-6	-36	93	-1	1	0	0	0	0	Normal
0	-3	6	14	8	6	-72	311	66	120	-2	0	-7	-26	-21	-24	93	-1	2	0	0	0	0	Normal
-15	-3	6	0	14	-4	-72	297	52	140	-1	1	-12	-37	-16	-25	93	-1	2	0	0	0	0	Normal
-29	-3	6	-5	20	3	-73	273	28	125	-4	5	-26	-39	-16	-30	93	-1	2	0	0	0	0	Normal
-11	-3	6	2	3	-5	-73	252	18	120	-2	-4	1	-37	-26	-26	93	-1	2	0	0	0	0	Normal
-12	-3	6	-10	3	-9	-74	225	18	110	0	-5	-7	-47	-28	-26	93	-1	1	0	0	0	0	Normal
8	-3	6	7	-8	5	-74	195	33	87	2	-2	19	-29	-35	-15	93	-1	1	0	0	0	0	Normal
-9	-4	6	-5	-5	-2	-74	170	24	96	2	-9	16	-41	-28	-22	93	-1	1	0	0	0	0	Normal
-8	-4	6	-5	-9	-5	-74	145	43	82	0	2	24	-38	-37	-22	93	-1	1	0	0	0	0	Normal
-17	-4	6	-4	2	-7	-73	114	9	88	4	1	28	-36	-19	-36	93	-1	1	0	0	0	0	Normal
-35	-4	6	-26	2	-2	-73	99	-13	69	-1	2	12	-48	-12	-44	93	-1	1	0	0	0	0	Normal
-17	-4	6	-24	-13	0	-71	85	-4	66	-5	-2	28	-50	-24	-44	93	-1	0	0	0	0	0	Normal
-19	-4	6	-8	-3	-2	-71	70	-6	79	1	1	48	-39	-14	-35	93	-1	0	0	0	0	0	Normal
-17	-4	6	-22	-15	1	-67	61	-18	57	-2	2	41	-46	-21	-38	93	-1	1	0	0	0	0	Normal
-4	-4	6	-4	-9	2	-67	62	-14	64	0	-4	57	-39	-23	-35	93	-1	1	0	0	0	0	Normal
-7	-4	6	-6	-4	6	-62	48	-18	53	3	1	69	-33	-22	-33	93	-1	1	0	0	0	0	Normal
-22	-4	6	-23	0	7	-62	41	-44	53	4	0	66	-40	-13	-38	93	-1	1	0	0	0	0	Normal
-6	-4	6	-14	-13	4	-56	46	-30	48	-1	-6	75	-44	-28	-39	93	-1	1	0	0	0	0	Normal
-8	-4	6	-16	-17	-6	-56	39	-26	65	-6	4	96	-42	-33	-36	93	-1	1	0	0	0	0	Normal
-19	-4	6	-14	1	-6	-49	39	-41	40	-2	-3	92	-41	-13	-36	93	-1	1	0	0	0	0	Normal
-19	-4	6	-17	-2	0	-49	38	-35	47	4	5	94	-46	-14	-40	93	-1	1	0	0	0	0	Normal
-3	-4	6	-4	-8	0	-43	38	-32	38	-2	1	117	-27	-27	-31	93	-1	1	0	0	0	0	Normal
8	-4	6	-5	-15	1	-43	28	-30	16	3	5	115	-21	-35	-28	93	-1	1	0	0	0	0	Normal
0	-4	6	-12	-21	2	-37	41	-66	23	-2	3	129	-37	-39	-41	93	-1	0	0	0	0	0	Normal
5	-4	6	-15	-35	-3	-37	43	-46	11	-5	-2	120	-38	-53	-46	93	-1	0	0	0	0	0	Normal
-11	-4	6	-24	-16	-5	-32	43	-58	25	-5	-1	126	-47	-31	-45	93	-1	0	0	0	0	0	Normal
-3	-4	6	-12	-22	-2	-32	40	-56	-7	2	-1	143	-35	-42	-42	93	-1	0	0	0	0	0	Normal
21	-3	6	-12	-38	4	-28	45	-61	-7	6	-2	148	-30	-55	-34	93	-1	0	0	0	0	0	Normal
21	-3	6	-13	-37	4	-28	47	-65	4	-1	-4	156	-30	-55	-40	93	-1	0	0	0	0	0	Normal
0	-3	6	-22	-39	6	-25	48	-68	3	3	1	157	-42	-49	-48	93	-1	0	0	0	0	0	Normal
-5	-3	6	-39	-38	0	-25	43	-106	6	1	3	141	-52	-42	-57	93	-1	0	0	0	0	0	Normal
-5	-3	6	-25	-33	-4	-23	40	-72	13	-7	4	162	-43	-35	-50	93	-1	0	0	0	0	0	Normal
9	-3	6	-25	-33	1	-23	50	-98	-27	3	1	175	-42	-40	-37	93	-1	0	0	0	0	0	Normal
16	-3	6	-19	-36	-5	-22	52	-83	-24	-1	1	166	-39	-51	-36	93	-1	0	0	0	0	0	Normal
-12	-3	6	-30	-26	-2	-22	67	-95	-3	1	-5	165	-54	-28	-55	93	-1	0	0	0	0	0	Normal
-11	-3	6	-33	-30	1	-21	57	-106	-19	1	-4	156	-56	-32	-61	93	-1	0	0	0	0	0	Normal
-11	-3	6	-30	-30	-13	-21	52	-98	-35	2	1	151	-55	-28	-74	93	-1	0	0	0	0	0	Normal
4	-3	6	-14	-27	8	-20	48	-96	-18	0	0	181	-29	-28	-54	93	-1	0	0	0	0	0	Normal
9	-3	6	-9	-21	2	-20	53	-99	-43	-6	2	192	-30	-25	-42	93	-1	0	0	0	0	0	Normal
10	-3	6	-6	-25	-4	-20	49	-89	-32	0	-3	189	-29	-27	-47	93	-1	0	0	0	0	0	Normal
10	-3	6	-5	-25	6	-20	49	-83	-3	-2	3	203	-27	-34	-40	93	-1	0	0	0	0	0	Normal
3	-2	6	-16	-32	-1	-20	41	-122	-53	-3	-2	190	-37	-40	-67	93	-1	0	0	0	0	0	Normal
-1	-2	6	-10	-26	-3	-20	41	-96	-21	8	0	201	-40	-41	-60	93	-1	0	0	0	0	0	Normal
9	-2	6	-15	-37	4	-22	47	-97	-27	-4	-2	200	-33	-64	-56	93	-1	0	0	0	0	0	Normal
7	-2	6	-11	-43	7	-22	49	-108	-29	4	0	204	-40	-63	-55	93	-1	0	0	0	0	0	Normal
11	-2	6	-23	-44	-8	-23	50	-124	-42	3	-3	212	-50	-62	-59	93	-1	0	0	0	0	0	Normal
20	-2	6	-22	-57	-5	-23	47	-110	-40	-1	1	210	-41	-76	-59	93	-1	0	0	0	0	0	Normal
14	-2	6	-22	-48	3	-25	42	-106	-32	3	3	227	-41	-66	-46	93	-1	0	0	0	0	0	Normal
1	-2	6	-25	-33	-2	-25	36	-111	-42	-2	1	215	-35	-50	-57	93	-1	0	0	0	0	0	Normal
0	-1	6	-30	-39	15	-27	42	-109	-31	-2	-4	209	-45	-50	-55	93	-1	-1	0	0	0	0	Normal
13	-1	6	-28	-50	4	-27	35	-120	-51	3	-4	212	-40	-54	-58	93	-1	-1	0	0	0	0	Normal
16	-1	6	-30	-48	-13	-29	30	-133	-75	-6	2	202	-39	-47	-68	93	-1	0	0	0	0	0	Normal
23	-1	6	-19	-50	-9	-29	41	-107	-55	1	5	229	-33	-40	-53	93	-1	0	0	0	0	0	Normal
5	-1	6	-19	-30	-7	-30	33	-94	-26	-1	4	221	-27	-21	-56	93	-1	0	0	0	0	0	Normal
5	-1	6	-31	-38	3	-30	39	-126	-67	-4	2	205	-40	-31	-73	93	-1	0	0	0	0	0	Normal
-6	-1	6	-33	-37	2	-30	35	-135	-52	-7	-2	205	-43	-30	-75	93	-1	0	0	0	0	0	Normal
-7	-1	6	-40	-35	4	-30	28	-137	-62	2	-4	186	-44	-23	-87	93	-1	0	0	0	0	0	Normal
3	0	6	-33	-47	1	-29	33	-137	-65	-2	-1	199	-40	-40	-81	93	-1	0	0	0	0	0	Normal
9	0	6	-19	-37	11	-29	33	-128	-37	0	3	215	-30	-30	-67	93	-1	0	0	0	0	0	Normal
4	0	6	-25	-39	5	-27	39	-131	-54	8	-5	206	-37	-31	-79	93	-1	0	0	0	0	0	Normal
2	0	6	-32	-42	0	-27	33	-150	-47	-5	1	210	-43	-47	-73	93	-1	0	0	0	0	0	Normal
20	0	6	-18	-51	-12	-25	32	-144	-77	-3	-2	213	-32	-55	-68	93	-1	1	0	0	0	0	Normal
11	0	6	-26	-47	-12	-25	31	-127	-62	2	-3	207	-33	-54	-73	93	-1	1	0	0	0	0	Normal
16	0	6	-18	-48	1	-23	40	-121	-48	0	-2	223	-30	-57	-63	93	-1	1	0	0	0	0	Normal
15	0	6	-19	-54	1	-23	41	-107	-57	2	2	214	-36	-68	-68	93	-1	1	0	0	0	0	Normal
10	0	6	-29	-51	4	-20	40	-136	-57	1	-3	204	-43	-66	-66	93	-1	1	0	0	0	0	Normal
6	0	6	-27	-48	4	-20	40	-129	-71	2	3	206	-39	-65	-68	93	-1	1	0	0	0	0	Normal
-2	0	6	-37	-44	5	-17	37	-136	-58	-1	2	193	-50	-55	-72	93	-1	1	0	0	0	0	Normal
9	0	6	-37	-51	0	-17	34	-129	-64	4	-5	197	-39	-63	-69	93	-1	1	0	0	0	0	Normal
5	1	6	-29	-47	-2	-13	32	-127	-55	1	5	196	-41	-48	-79	93	-1	0	0	0	0	0	Normal
3	1	6	-30	-42	-1	-13	31	-126	-43	2	3	195	-37	-43	-63	93	-1	0	0	0	0	0	Normal
10	1	6	-31	-44	-5	-9	23	-136	-57	0	-1	195	-34	-41	-63	93	-1	0	0	0	0	0	Normal
12	1	6	-28	-48	2	-9	25	-147	-72	5	2	194	-36	-39	-71	93	-1	0	0	0	0	0	Normal
9	1	6	-31	-41	-2	-6	24	-128	-60	-2	-3	195	-33	-38	-60	93	-1	0	0	0	0	0	Normal
10	1	6	-28	-46	4	-6	27	-129	-46	1	2	197	-32	-37	-63	93	-1	0	0	0	0	0	Normal
-2	0	6	-28	-34	2	-2	27	-147	-59	-4	-5	176	-37	-34	-73	93	-1	0	0	0	0	0	Normal
-13	0	6	-25	-23	-2	-2	29	-143	-47	-8	5	176	-44	-18	-75	93	-1	0	0	0	0	0	Normal
0	0	6	-20	-25	4	1	33	-127	-43	3	-5	181	-32	-27	-64	93	-1	0	0	0	0	0	Normal
-15	0	6	-31	-20	-7	1	28	-151	-63	-1	-1	163	-39	-22	-78	93	-1	0	0	0	0	0	Normal
10	0	6	-13	-34	-4	3	30	-121	-55	-1	5	186	-25	-33	-60	93	-1	0	0	0	0	0	Normal
19	0	6	-15	-44	2	3	34	-109	-57	2	-2	180	-20	-51	-57	93	-1	0	0	0	0	0	Normal
6	1	6	-27	-46	5	5	29	-141	-65	-2	0	162	-35	-48	-73	93	-1	0	0	0	0	0	Normal
16	1	6	-17	-49	-4	5	28	-130	-72	0	0	169	-31	-60	-66	93	-1	0	0	0	0	0	Normal
22	1	6	-11	-54	-1	7	33	-119	-61	4	-3	177	-30	-66	-60	93	-1	0	0	0	0	0	Normal
6	1	6	-21	-40	-2	7	30	-123	-43	-2	-1	165	-35	-55	-59	93	-1	0	0	0	0	0	Normal
0	2	6	-18	-37	-4	8	31	-118	-34	-5	-1	174	-34	-57	-62	93	-1	0	0	0	0	0	Normal
22	2	6	-7	-47	0	8	32	-112	-36	-1	-1	184	-25	-63	-51	93	-1	0	0	0	0	0	Normal
6	2	6	-27	-43	7	9	29	-121	-39	-6	1	162	-30	-61	-58	93	-1	1	0	0	0	0	Normal
2	2	6	-26	-38	6	9	29	-143	-43	3	7	165	-35	-50	-59	93	-1	1	0	0	0	0	Normal
4	3	6	-37	-47	-1	9	31	-126	-39	4	0	157	-39	-53	-59	93	-1	1	0	0	0	0	Normal
-2	3	6	-39	-43	0	9	35	-117	-37	1	-3	151	-46	-45	-61	93	-1	1	0	0	0	0	Normal
0	3	6	-37	-44	-5	10	32	-129	-50	1	-3	150	-41	-40	-61	93	-1	1	0	0	0	0	Normal
21	3	6	-19	-52	-12	10	26	-103	-56	1	0	161	-24	-49	-52	93	-1	1	0	0	0	0	Normal
20	3	6	-15	-46	1	10	31	-109	-44	-1	1	155	-22	-49	-47	93	-1	1	0	0	0	0	Normal
11	3	6	-28	-44	10	10	30	-137	-71	-4	3	143	-33	-41	-64	93	-1	1	0	0	0	0	Normal
-2	2	6	-29	-36	2	10	44	-147	-58	-3	-4	132	-42	-33	-72	93	-1	1	0	0	0	0	Normal
-5	2	6	-26	-29	7	10	57	-115	-31	6	-2	136	-35	-34	-64	93	-1	1	0	0	0	0	Normal
-10	2	6	-33	-31	-2	10	58	-133	-48	-2	1	130	-42	-34	-69	93	-1	0	0	0	0	0	Normal
-11	2	6	-29	-28	-3	10	57	-129	-25	5	1	136	-34	-34	-61	93	-1	0	0	0	0	0	Normal
-1	2	6	-20	-37	-11	10	65	-99	-19	1	4	144	-26	-43	-56	93	-1	0	0	0	0	0	Normal
2	2	6	-27	-38	-8	10	80	-127	-34	-5	4	137	-33	-44	-55	93	-1	0	0	0	0	0	Normal
24	3	6	-7	-47	-2	11	84	-139	-77	-3	-3	144	-15	-54	-52	93	-1	0	0	0	0	0	Normal
21	3	6	-12	-50	1	11	99	-130	-51	5	2	138	-19	-58	-50	93	-1	0	0	0	0	0	Normal
13	3	6	-18	-41	5	11	87	-99	-18	-1	4	140	-27	-54	-53	93	-1	1	0	0	0	0	Normal
15	3	6	-22	-55	15	11	79	-118	-39	6	-4	132	-30	-66	-54	93	-1	1	0	0	0	0	Normal
12	4	6	-28	-49	9	12	82	-150	-65	-1	-2	132	-38	-64	-57	93	-1	1	0	0	0	0	Normal
5	4	6	-25	-38	-12	12	83	-131	-63	-1	-4	129	-34	-59	-55	93	-1	1	0	0	0	0	Normal
20	4	6	-22	-54	0	12	83	-89	-20	-1	-5	133	-29	-71	-46	93	-1	1	0	0	0	0	Normal
6	4	6	-31	-40	-3	12	76	-75	-15	-4	-1	131	-37	-61	-51	93	-1	1	0	0	0	0	Normal
3	4	6	-16	-26	-9	13	61	-150	-68	-5	-5	138	-29	-33	-47	93	-1	1	0	0	0	0	Normal
5	4	6	-22	-36	3	13	38	-78	-39	1	3	125	-30	-50	-45	93	-1	1	0	0	0	0	Normal
-7	4	6	-29	-26	4	13	30	-110	-33	-5	-2	113	-39	-44	-54	93	-1	1	0	0	0	0	Normal
-15	4	6	-30	-26	-4	13	24	-153	-67	-1	1	101	-43	-35	-71	93	-1	1	0	0	0	0	Normal
1	4	6	-24	-35	5	13	27	-62	4	5	6	104	-34	-48	-57	93	-1	1	0	0	0	0	Normal
-8	4	6	-30	-28	6	13	28	-124	-9	1	2	109	-38	-27	-62	93	-1	1	0	0	0	0	Normal
6	5	6	-27	-39	-5	14	21	-146	-74	5	5	106	-25	-37	-51	93	-1	1	0	0	0	0	Normal
22	5	6	-17	-45	-5	14	15	-130	-58	3	-5	119	-10	-42	-45	93	-1	1	0	0	0	0	Normal
4	5	6	-30	-42	-1	15	11	-82	-8	4	0	106	-22	-38	-47	93	-1	1	0	0	0	0	Normal
3	5	6	-21	-34	-5	15	21	-105	-31	-5	-8	104	-22	-35	-49	93	-1	1	0	0	0	0	Normal
-17	5	6	-35	-22	5	16	16	-138	-42	-3	-7	92	-32	-21	-67	93	-1	1	0	0	0	0	Normal
-5	5	6	-23	-30	3	16	18	-95	-28	-2	9	94	-29	-28	-53	93	-1	1	0	0	0	0	Normal
-24	5	6	-39	-21	-2	17	1	-116	-2	-5	-2	88	-47	-24	-64	93	-1	1	0	0	0	0	Normal
-10	5	6	-29	-30	5	17	13	-110	-37	5	5	87	-36	-33	-62	93	-1	1	0	0	0	0	Normal
-8	5	6	-24	-26	-4	18	0	-115	-25	-1	1	89	-43	-33	-54	93	-1	1	0	0	0	0	Normal
-12	5	6	-25	-20	-2	18	-20	-100	-4	2	4	89	-47	-31	-49	93	-1	1	0	0	0	0	Normal
-13	5	6	-27	-23	-11	18	29	-94	-4	-3	0	84	-43	-39	-48	93	-1	1	0	0	0	0	Normal
13	5	6	-22	-44	-5	18	136	-88	-6	-2	0	104	-36	-59	-35	93	-1	1	0	0	0	0	Normal
41	6	6	-4	-59	2	18	353	-63	-26	2	-6	131	-20	-71	-23	93	-1	1	0	0	0	0	Normal
15	6	6	-24	-55	3	18	579	-99	-29	0	-3	107	-35	-66	-45	93	-1	1	0	0	0	0	Normal
52	6	6	-15	-81	11	17	711	-76	-53	0	-2	121	-23	-84	-40	93	-1	2	0	0	0	0	Normal
29	6	6	-35	-71	11	17	529	-91	-30	-4	2	94	-33	-76	-51	93	-1	2	0	0	0	0	Normal
-7	6	6	-40	-41	0	16	274	-107	-18	0	4	70	-42	-43	-65	93	-1	2	0	0	0	0	Normal
6	6	6	-26	-34	4	16	0	-85	-5	1	0	87	-29	-33	-46	93	-1	2	0	0	0	0	Normal
-19	6	6	-32	-19	1	15	-241	-116	-13	1	-1	64	-37	-19	-57	93	-1	2	0	0	0	0	Normal
-12	6	6	-26	-23	-13	15	-251	-112	-29	4	1	70	-41	-14	-62	93	-1	2	0	0	0	0	Normal
-14	6	6	-32	-24	-5	13	-270	-100	0	2	1	67	-39	-20	-54	93	-1	2	0	0	0	0	Normal
-19	6	6	-41	-29	-3	13	-274	-98	-15	2	-3	52	-44	-30	-63	93	-1	2	0	0	0	0	Normal
-14	7	6	-24	-18	-5	12	-266	-91	-5	2	-4	77	-32	-16	-49	93	-1	2	0	0	0	0	Normal
-28	7	6	-32	-11	2	12	-233	-102	-9	3	3	63	-39	-14	-58	93	-1	2	0	0	0	0	Normal
-10	7	6	-24	-24	4	11	-166	-98	-14	-7	-1	64	-32	-32	-49	93	-1	1	0	0	0	0	Normal
6	7	6	-16	-30	-8	11	-99	-90	-20	0	2	73	-23	-36	-42	93	-1	1	0	0	0	0	Normal
-13	7	6	-24	-22	-3	11	-29	-83	5	-6	2	61	-33	-35	-50	93	-1	1	0	0	0	0	Normal
-2	7	6	-8	-22	1	11	19	-78	20	-1	-1	76	-24	-39	-40	93	-1	1	0	0	0	0	Normal
-3	7	6	-14	-29	1	11	29	-96	-4	-4	-4	62	-30	-41	-50	93	-1	2	0	0	0	0	Normal
-17	7	6	-13	-13	6	11	47	-106	-1	-1	8	62	-36	-31	-52	93	-1	2	0	0	0	0	Normal
-5	7	6	-12	-30	5	12	59	-89	2	0	0	55	-42	-46	-52	93	-1	2	0	0	0	0	Normal
-15	7	6	-18	-19	4	12	47	-78	14	1	0	53	-45	-36	-48	93	-1	2	0	0	0	0	Normal
-5	7	6	-9	-17	-6	13	58	-77	7	2	-1	76	-40	-36	-36	93	-1	2	0	0	0	0	Normal
13	7	6	-4	-32	-6	13	62	-49	7	5	-8	86	-33	-49	-27	93	-1	2	0	0	0	0	Normal
8	7	6	-15	-29	10	15	56	-68	15	-3	0	72	-33	-52	-27	93	-1	2	0	0	0	0	Normal
2	7	6	-17	-27	2	15	68	-78	-18	0	-5	69	-33	-46	-31	93	-1	2	0	0	0	0	Normal
-11	7	6	-30	-23	-5	18	72	-77	10	0	-3	55	-45	-37	-46	94	-1	2	0	0	0	0	Normal
-21	7	6	-39	-24	-2	18	77	-86	26	-1	7	50	-48	-36	-51	94	-1	2	0	0	0	0	Normal
2	7	6	-32	-37	-5	20	86	-95	-9	2	-4	62	-39	-42	-40	94	-1	2	0	0	0	0	Normal
2	7	6	-35	-36	-3	20	88	-89	11	0	2	53	-42	-46	-38	94	-1	2	0	0	0	0	Normal
9	8	6	-24	-39	2	23	94	-74	7	1	3	60	-34	-48	-37	94	-1	1	0	0	0	0	Normal
-13	8	6	-34	-24	2	23	91	-95	7	0	-4	42	-47	-37	-42	94	-1	1	0	0	0	0	Normal
-12	8	6	-33	-19	-2	25	96	-98	-6	-2	4	42	-46	-35	-47	94	-1	1	0	0	0	0	Normal
-15	8	6	-29	-19	-6	25	107	-89	14	4	5	38	-49	-28	-50	94	-1	1	0	0	0	0	Normal
-5	8	6	-30	-29	13	27	112	-96	6	-1	-3	39	-46	-38	-44	94	-1	1	0	0	0	0	Normal
-6	8	6	-24	-17	9	27	113	-81	6	0	0	42	-40	-29	-39	94	-1	1	0	0	0	0	Normal
-11	9	6	-23	-20	-8	27	127	-76	28	-1	-2	45	-44	-30	-38	94	-1	1	0	0	0	0	Normal
-1	9	6	-16	-26	-3	27	123	-75	3	-2	4	48	-34	-37	-33	94	-1	1	0	0	0	0	Normal
-31	9	6	-24	-2	-11	26	132	-88	16	3	0	29	-42	-17	-39	94	-1	1	0	0	0	0	Normal
2	9	6	-16	-26	2	26	148	-63	12	-2	1	46	-32	-37	-33	94	-1	1	0	0	0	0	Normal
-14	9	6	-19	-19	4	25	152	-62	24	0	-3	32	-46	-29	-38	94	-1	2	0	0	0	0	Normal
1	9	6	-10	-19	8	25	161	-55	17	0	-5	48	-33	-40	-30	94	-1	2	0	0	0	0	Normal
-2	9	6	-23	-27	-1	24	159	-62	13	-4	0	37	-43	-54	-31	94	-1	2	0	0	0	0	Normal
9	9	6	-15	-39	-10	24	173	-68	11	4	-1	32	-44	-59	-28	94	-1	2	0	0	0	0	Normal
-22	9	6	-21	-12	-3	22	179	-60	37	0	0	36	-44	-36	-29	94	-1	2	0	0	0	0	Normal
-17	9	6	-28	-17	4	22	184	-72	41	0	-2	30	-45	-37	-24	94	-1	2	0	0	0	0	Normal
3	9	6	-10	-20	0	21	199	-49	44	-9	5	41	-33	-35	-18	94	-1	2	0	0	0	0	Normal
-24	9	6	-27	-6	2	21	210	-83	39	-2	4	21	-43	-25	-34	94	-1	2	0	0	0	0	Normal
-8	10	6	-24	-18	0	21	226	-86	19	-1	-4	19	-34	-32	-32	94	-1	2	0	0	0	0	Normal
-11	10	6	-26	-26	-3	21	238	-80	13	3	4	15	-43	-38	-42	94	-1	2	0	0	0	0	Normal
-10	10	6	-26	-25	3	21	261	-74	26	7	-4	19	-44	-32	-40	94	-1	2	0	0	0	0	Normal
-22	10	6	-25	-14	4	21	265	-54	29	-2	-1	23	-33	-26	-34	94	-1	2	0	0	0	0	Normal
-2	10	6	-16	-24	0	21	274	-65	13	1	1	26	-30	-30	-37	94	-1	2	0	0	0	0	Normal
-15	10	6	-23	-10	-8	21	287	-63	9	0	-1	17	-36	-23	-33	94	-1	2	0	0	0	0	Normal
-10	10	6	-10	-6	2	22	292	-49	28	2	-2	29	-24	-20	-21	94	-1	2	0	0	0	0	Normal
-7	10	6	-11	-7	-5	22	299	-55	36	4	4	22	-31	-21	-33	94	-1	2	0	0	0	0	Normal
2	10	6	-12	-18	6	23	298	-60	18	-5	-1	19	-33	-34	-27	94	-1	2	0	0	0	0	Normal
-7	10	6	-11	-13	2	23	304	-63	50	0	-2	18	-32	-26	-32	94	-1	2	0	0	0	0	Normal
-3	10	6	-20	-21	-1	23	308	-69	21	-4	-2	15	-43	-36	-43	94	-1	2	0	0	0	0	Normal
1	10	6	-15	-24	-3	23	311	-71	19	-2	-1	21	-46	-37	-30	94	-1	2	0	0	0	0	Normal
-4	10	6	-10	-16	-5	24	313	-43	54	-1	4	33	-41	-35	-25	94	-1	2	0	0	0	0	Normal
-9	10	6	-13	-11	12	24	301	-45	47	-2	4	26	-41	-31	-25	94	-1	2	0	0	0	0	Normal
-17	10	6	-12	-13	-12	25	284	-55	44	2	-1	21	-47	-27	-35	94	-1	2	0	0	0	0	Normal
-21	10	6	-19	-6	8	25	261	-45	43	4	1	16	-41	-23	-29	94	-1	2	0	0	0	0	Normal
-1	11	6	-16	-22	5	25	238	-38	41	6	-4	24	-34	-40	-25	94	-1	2	0	0	0	0	Normal
3	11	6	-7	-22	-10	25	212	-43	25	1	1	28	-35	-33	-24	94	-1	2	0	0	0	0	Normal
-11	11	6	-15	-11	7	26	173	-54	39	-4	1	19	-33	-27	-17	94	-1	3	0	0	0	0	Normal
-3	11	6	-12	-21	1	26	146	-39	46	4	-6	22	-38	-29	-30	94	-1	3	0	0	0	0	Normal
-17	12	6	-8	-5	-6	26	120	-48	46	-3	-4	11	-39	-13	-31	94	-1	3	0	0	0	0	Normal
-16	12	6	-18	-5	-8	26	104	-54	42	-6	3	8	-44	-17	-36	94	-1	3	0	0	0	0	Normal
-28	12	6	-22	-4	2	27	89	-71	47	0	-3	-5	-49	-17	-48	94	-1	3	0	0	0	0	Normal
-21	12	6	-14	3	0	27	77	-56	53	-1	8	7	-43	-15	-33	94	-1	3	0	0	0	0	Normal
-30	12	6	-23	5	2	28	59	-64	55	-3	3	-4	-47	-14	-43	94	-1	3	0	0	0	0	Normal
-22	12	6	-5	2	0	28	49	-52	59	5	1	6	-34	-16	-33	94	-1	3	0	0	0	0	Normal
-2	12	6	0	-1	6	28	48	-40	48	-6	1	11	-22	-26	-26	94	-1	3	0	0	0	0	Normal
-10	12	6	5	2	-2	28	41	-59	50	-2	1	11	-23	-14	-23	94	-1	3	0	0	0	0	Normal
-11	12	6	2	4	0	28	42	-40	62	2	-5	13	-26	-10	-22	94	-1	3	0	0	0	0	Normal
-28	12	6	-15	13	12	28	39	-58	54	1	-4	-8	-36	-2	-37	94	-1	3	0	0	0	0	Normal
-23	12	6	-8	8	-1	27	40	-49	51	6	-4	0	-38	-1	-35	94	-1	3	0	0	0	0	Normal
-18	12	6	-9	2	-8	27	46	-37	41	-4	-2	-5	-39	-11	-45	94	-1	3	0	0	0	0	Normal
-24	12	6	-12	7	-10	26	39	-64	50	-3	-1	-11	-42	-10	-44	94	-1	3	0	0	0	0	Normal
-6	12	6	-3	-9	-4	26	42	-46	31	5	0	0	-41	-23	-32	94	-1	3	0	0	0	0	Normal
-11	13	6	-5	-9	-7	25	34	-52	43	0	7	1	-37	-21	-33	94	-1	3	0	0	0	0	Normal
-4	13	6	-12	-19	6	25	43	-52	53	-2	0	-2	-39	-32	-32	94	-1	3	0	0	0	0	Normal
-16	13	6	-20	-20	12	24	46	-50	36	-1	3	-6	-46	-31	-40	94	-1	3	0	0	0	0	Normal
0	13	6	-12	-28	1	24	48	-48	54	1	2	6	-36	-36	-35	94	-1	3	0	0	0	0	Normal
-24	14	6	-21	-5	-3	22	51	-33	80	-8	-5	6	-42	-14	-29	94	-1	3	0	0	0	0	Normal
-30	14	6	-27	-8	-4	22	35	-61	63	4	2	-10	-46	-14	-35	94	-1	3	0	0	0	0	Normal
-10	14	6	-21	-17	1	21	54	-68	37	1	4	-6	-43	-16	-35	94	-1	3	0	0	0	0	Normal
-27	14	6	-23	-2	-5	21	45	-56	57	0	2	-12	-42	-8	-33	94	-1	3	0	0	0	0	Normal
2	14	6	-15	-22	2	19	63	-51	43	5	-4	-8	-38	-21	-28	94	-1	3	0	0	0	0	Normal
-11	14	6	-19	-11	6	19	60	-57	43	4	1	-6	-44	-14	-34	94	-1	3	0	0	0	0	Normal
-11	14	6	-22	-16	-1	17	56	-59	46	-4	-10	-11	-48	-21	-36	94	-1	3	0	0	0	0	Normal
-24	14	6	-28	-4	3	17	55	-53	41	-3	0	-16	-49	-9	-34	94	-1	3	0	0	0	0	Normal
-34	14	6	-29	0	6	14	47	-71	42	3	2	-22	-58	-7	-44	94	-1	3	0	0	0	0	Normal
-18	14	6	-23	-9	-4	14	61	-38	48	4	-2	-17	-51	-17	-43	94	-1	3	0	0	0	0	Normal
-22	15	6	-10	8	-11	12	49	-40	66	0	0	-7	-38	-5	-24	94	-1	3	0	0	0	0	Normal
-16	15	6	-13	-2	-6	12	52	-47	58	-1	-1	-2	-43	-11	-35	94	-1	3	0	0	0	0	Normal
-18	15	6	-16	-7	-5	9	41	-52	49	-3	-4	-15	-43	-19	-34	94	-1	3	0	0	0	0	Normal
-20	15	6	-13	1	5	9	35	-48	55	-2	4	-12	-37	-14	-24	94	-1	3	0	0	0	0	Normal
-18	15	6	-18	-9	6	7	41	-40	65	-1	1	-16	-42	-17	-25	94	-1	3	0	0	0	0	Normal
-17	15	6	-18	-13	7	7	45	-56	62	0	5	-20	-44	-25	-33	94	-1	3	0	0	0	0	Normal
-24	15	6	-29	-8	-1	6	42	-53	64	-2	4	-25	-47	-18	-39	94	-1	2	0	0	0	0	Normal
-30	15	6	-22	2	-4	6	51	-56	79	-2	0	-17	-47	-6	-29	94	-1	2	0	0	0	0	Normal
-27	16	6	-16	0	-2	4	36	-39	72	0	0	-8	-38	-7	-31	94	-1	2	0	0	0	0	Normal
-18	16	6	-18	-11	-2	4	39	-50	54	1	-1	-22	-42	-24	-26	94	-1	2	0	0	0	0	Normal
0	16	6	-3	-15	4	3	43	-25	69	-4	-3	0	-30	-34	-13	94	-1	2	0	0	0	0	Normal
2	16	6	-12	-21	-2	3	31	-11	45	1	-3	-4	-29	-37	-15	94	-1	2	0	0	0	0	Normal
-24	16	6	-28	-13	2	2	42	-42	54	-4	-1	-17	-52	-22	-38	94	-1	2	0	0	0	0	Normal
-33	16	6	-32	-8	0	2	36	-39	58	1	-1	-20	-49	-11	-32	94	-1	2	0	0	0	0	Normal
-34	16	6	-31	-6	-9	0	42	-47	61	1	-1	-23	-54	1	-36	94	-1	2	0	0	0	0	Normal
-32	16	6	-33	-11	0	0	32	-62	66	1	1	-29	-57	-15	-44	94	-1	2	0	0	0	0	Normal
-12	16	6	-20	-10	0	-1	35	-38	58	3	-1	-21	-40	-20	-20	94	-1	3	0	0	0	0	Normal
-26	16	6	-18	6	5	-1	28	-31	84	1	2	-21	-45	0	-26	94	-1	3	0	0	0	0	Normal
-33	16	6	-31	3	3	-4	27	-56	59	0	1	-31	-52	-12	-32	94	-1	3	0	0	0	0	Normal
-28	16	6	-13	9	-2	-4	32	-52	67	-3	4	-21	-42	0	-25	94	-1	3	0	0	0	0	Normal
-26	16	6	-10	1	-2	-6	26	-37	86	-3	1	-21	-40	-14	-26	94	-1	3	0	0	0	0	Normal
-22	16	6	-10	4	-2	-6	30	-35	68	2	-1	-14	-42	-11	-33	94	-1	3	0	0	0	0	Normal
-21	16	6	-5	11	1	-9	31	-37	71	-1	-1	-12	-35	-8	-24	94	-1	3	0	0	0	0	Normal
-32	16	6	-16	4	-2	-9	36	-34	74	3	-3	-27	-52	-8	-34	94	-1	3	0	0	0	0	Normal
-23	16	6	-23	-4	6	-12	35	-50	62	1	-1	-33	-54	-19	-37	94	-1	3	0	0	0	0	Normal
-5	16	6	-4	-16	-4	-12	30	-32	54	4	-4	-13	-41	-34	-19	94	-1	3	0	0	0	0	Normal
-2	16	6	3	-18	3	-16	26	-21	65	-2	-2	-6	-32	-38	-16	94	-1	3	0	0	0	0	Normal
-11	16	6	-8	-14	2	-16	28	-21	68	5	5	-13	-44	-35	-24	94	-1	3	0	0	0	0	Normal
-19	16	6	-9	-10	-8	-19	32	-26	78	0	1	-3	-41	-28	-28	94	-1	3	0	0	0	0	Normal
-14	16	6	-22	-20	-4	-19	45	-38	63	-4	3	-17	-47	-35	-28	94	-1	3	0	0	0	0	Normal
-17	17	6	-23	-19	1	-23	32	-30	75	0	0	-20	-52	-28	-26	94	-1	3	0	0	0	0	Normal
2	17	6	-13	-26	6	-23	32	-28	57	-3	0	-5	-38	-44	-16	94	-1	3	0	0	0	0	Normal
-8	17	6	-16	-10	-1	-27	33	-19	72	-3	-1	-9	-42	-29	-4	94	-1	3	0	0	0	0	Normal
-23	17	6	-25	-7	2	-27	36	-38	85	1	5	-18	-50	-21	-20	94	-1	3	0	0	0	0	Normal
-30	17	6	-32	-8	-1	-31	44	-45	79	-2	-1	-26	-58	-19	-34	94	-1	3	0	0	0	0	Normal
-27	17	6	-27	-3	-1	-31	45	-46	80	1	-5	-26	-52	-17	-24	94	-1	3	0	0	0	0	Normal
-29	17	6	-25	-7	2	-37	36	-54	59	-3	-5	-29	-56	-16	-28	94	-1	3	0	0	0	0	Normal
-22	17	6	-12	-2	-7	-37	36	-28	71	4	-2	-24	-47	-19	-22	94	-1	3	0	0	0	0	Normal
-7	16	6	-6	-6	2	-43	42	-22	73	2	-4	-17	-39	-30	-17	94	-1	3	0	0	0	0	Normal
-14	16	6	-15	-6	-1	-43	38	-15	68	0	6	-25	-41	-23	-25	94	-1	3	0	0	0	0	Normal
-21	16	6	-17	0	-3	-50	37	-35	69	-2	5	-31	-42	-18	-31	94	-1	3	0	0	0	0	Normal
-15	16	6	-6	1	-2	-50	32	-30	47	-2	0	-20	-34	-19	-20	94	-1	3	0	0	0	0	Normal
-18	16	6	-6	6	-3	-57	28	-24	68	-5	0	-20	-37	-15	-20	94	-1	3	0	0	0	0	Normal
-17	16	6	-4	0	2	-57	38	-22	69	1	-4	-24	-42	-25	-25	94	-1	3	0	0	0	0	Normal
-11	17	6	-8	-7	7	-64	50	-30	56	1	-3	-30	-50	-31	-37	94	-1	3	0	0	0	0	Normal
-12	17	6	-10	-4	12	-64	34	-30	78	-1	6	-28	-40	-33	-32	94	-1	3	0	0	0	0	Normal
-12	17	6	-11	-9	-7	-72	40	-20	77	2	3	-30	-41	-34	-25	94	-1	4	0	0	0	0	Normal
-9	17	6	2	6	-9	-72	40	-34	80	0	5	-7	-33	-20	-15	94	-1	4	0	0	0	0	Normal
3	17	6	7	-10	-4	-79	37	-12	74	-1	-7	-7	-25	-39	-8	94	-1	4	0	0	0	0	Normal
-11	17	6	-7	-8	-3	-79	47	-17	80	4	-2	-22	-41	-32	-19	94	-1	4	0	0	0	0	Normal
-7	17	6	-2	-4	-3	-86	51	-32	66	1	-4	-14	-41	-26	-17	94	-1	4	0	0	0	0	Normal
-18	17	6	-7	2	-2	-86	46	-17	87	-2	3	-22	-37	-23	-18	94	-1	4	0	0	0	0	Normal
-11	17	6	-3	0	5	-92	53	-16	90	4	4	-11	-31	-17	-11	94	-1	4	0	0	0	0	Normal
-10	17	6	-16	-8	3	-92	67	-42	53	-2	2	-33	-44	-29	-36	94	-1	4	0	0	0	0	Normal
-14	16	6	-14	-3	9	-99	62	-41	58	-1	-2	-31	-36	-26	-35	94	-1	4	0	0	0	0	Normal
-19	16	6	-22	-8	9	-99	72	-33	64	5	-4	-40	-42	-32	-34	94	-1	4	0	0	0	0	Normal
-17	16	6	-14	2	-6	-100	82	-34	77	-2	2	-24	-37	-28	-23	94	-1	3	0	0	0	0	Normal
-4	16	6	4	4	-9	-100	91	-10	76	-1	-3	-6	-23	-21	-1	94	-1	3	0	0	0	0	Normal
-15	16	6	-11	-1	-4	-100	101	-32	75	2	0	-26	-39	-27	-18	94	-1	3	0	0	0	0	Normal
-20	16	6	-24	1	4	-100	92	-34	69	-2	0	-45	-49	-25	-28	94	-1	3	0	0	0	0	Normal
-19	16	6	-25	-7	5	-100	80	-37	69	-2	1	-46	-46	-33	-34	94	-1	3	0	0	0	0	Normal
-18	16	6	-22	2	2	-100	84	-34	89	1	-4	-37	-44	-23	-24	94	-1	3	0	0	0	0	Normal
-24	15	6	-17	10	-4	-100	86	-19	95	-6	0	-35	-36	-18	-17	94	-1	3	0	0	0	0	Normal
-6	15	6	-1	-3	-7	-100	94	-38	64	2	1	-14	-31	-24	-16	94	-1	3	0	0	0	0	Normal
-26	15	6	-12	10	-4	-100	90	-32	81	0	-6	-38	-38	-15	-25	94	-1	3	0	0	0	0	Normal
-29	15	6	-20	2	-2	-100	72	-36	74	1	5	-40	-44	-19	-33	94	-1	3	0	0	0	0	Normal
-18	15	6	-15	-2	13	-100	55	-31	79	-2	0	-36	-41	-24	-34	94	-1	4	0	0	0	0	Normal
-22	15	6	-15	9	2	-100	51	-12	89	-1	0	-34	-40	-22	-26	94	-1	4	0	0	0	0	Normal
-19	15	6	-7	8	-4	-100	43	-20	88	-1	0	-22	-39	-16	-9	94	-1	3	0	0	0	0	Normal
-15	15	6	-3	9	5	-100	36	-17	72	-1	3	-22	-32	-26	-8	94	-1	3	0	0	0	0	Normal
-15	15	6	-9	1	-8	-100	40	-24	76	2	0	-22	-39	-28	-12	94	-1	3	0	0	0	0	Normal
-12	15	6	-16	-7	0	-100	39	-21	85	0	1	-34	-44	-34	-20	94	-1	3	0	0	0	0	Normal
-16	15	6	-17	-8	-1	-100	35	-22	67	-1	-2	-36	-42	-31	-29	94	-1	3	0	0	0	0	Normal
-30	15	6	-16	6	-1	-100	23	-26	105	3	1	-37	-44	-16	-24	94	-1	3	0	0	0	0	Normal
-13	15	6	-9	4	-2	-100	39	-29	83	7	-3	-27	-38	-17	-13	94	-1	3	0	0	0	0	Normal
-22	15	6	-1	8	-9	-100	24	-33	90	-1	3	-24	-26	-11	-6	94	-1	3	0	0	0	0	Normal
-23	14	6	-17	8	5	-100	28	-28	104	2	2	-30	-42	-11	-23	94	-1	3	0	0	0	0	Normal
-27	14	6	-27	3	-3	-100	22	-35	91	3	-3	-49	-52	-14	-30	94	-1	3	0	0	0	0	Normal
-46	14	6	-26	17	7	-95	17	-46	92	-7	-2	-54	-48	-5	-34	94	-1	3	0	0	0	0	Normal
-40	14	6	-22	18	9	-95	1	-29	88	3	-4	-48	-48	-3	-35	94	-1	3	0	0	0	0	Normal
-26	14	6	-6	15	-11	-88	-14	-22	97	-1	-1	-36	-26	-10	-14	94	-1	3	0	0	0	0	Normal
-13	14	6	2	14	-3	-88	37	-8	77	-5	1	-13	-19	-14	-3	94	-1	3	0	0	0	0	Normal
-5	13	6	7	5	-7	-80	144	-17	78	-4	-1	-18	-23	-23	-7	94	-1	3	0	0	0	0	Normal
-8	13	6	-3	2	-2	-80	341	-10	90	4	4	-21	-35	-27	-16	94	-1	3	0	0	0	0	Normal
5	13	6	2	-6	6	-73	550	-11	72	-1	1	-16	-33	-39	-12	94	-1	3	0	0	0	0	Normal
8	13	6	11	-11	10	-73	662	-16	73	3	2	-10	-26	-41	-15	94	-1	3	0	0	0	0	Normal
15	13	6	7	-11	6	-66	489	3	81	-2	2	-7	-21	-44	-7	94	-1	3	0	0	0	0	Normal
4	13	6	6	-2	-6	-66	255	-16	77	-2	2	-18	-31	-35	-10	94	-1	3	0	0	0	0	Normal
-14	13	6	-15	-3	3	-59	1	-40	65	-3	3	-45	-49	-32	-30	94	-1	3	0	0	0	0	Normal
-12	13	6	-13	-6	-2	-59	-215	-39	90	-4	-5	-46	-48	-32	-24	94	-1	3	0	0	0	0	Normal
-30	13	6	-18	6	-2	-53	-231	-20	105	2	-3	-44	-57	-17	-25	94	-1	3	0	0	0	0	Normal
-7	13	6	-5	2	5	-53	-243	-36	89	1	-1	-22	-36	-25	-2	94	-1	3	0	0	0	0	Normal
-40	12	6	-7	30	9	-46	-251	-29	120	-2	-4	-26	-45	0	1	94	-1	3	0	0	0	0	Normal
-51	12	6	-23	28	-10	-46	-248	-38	97	6	3	-47	-66	-1	-20	94	-1	3	0	0	0	0	Normal
-38	12	6	-15	22	-12	-39	-205	-28	103	-1	3	-41	-55	-13	-11	94	-1	2	0	0	0	0	Normal
-46	12	6	-17	26	-10	-39	-138	-5	106	-2	0	-47	-59	-7	-14	94	-1	2	0	0	0	0	Normal
-30	11	6	-7	20	-8	-33	-75	-25	90	-1	0	-36	-45	-14	-15	94	-1	2	0	0	0	0	Normal
-23	11	6	-3	20	6	-33	-3	-19	79	4	0	-32	-35	-10	-7	94	-1	2	0	0	0	0	Normal
-23	11	6	-2	19	1	-26	31	-27	86	0	-1	-32	-35	-9	-12	94	-1	2	0	0	0	0	Normal
-38	11	6	-11	19	3	-26	52	-28	98	3	-3	-51	-42	-7	-22	94	-1	2	0	0	0	0	Normal
-29	10	6	-9	16	3	-19	65	-24	104	1	-5	-42	-43	-11	-16	94	-1	2	0	0	0	0	Normal
-14	10	6	0	9	4	-19	78	-20	113	-4	-1	-34	-31	-27	-15	94	-1	2	0	0	0	0	Normal
-22	10	6	-14	6	10	-12	79	-40	89	-4	-4	-45	-50	-29	-20	94	-1	2	0	0	0	0	Normal
-7	10	6	-3	5	5	-12	76	-42	88	-3	-2	-31	-36	-37	-12	94	-1	2	0	0	0	0	Normal
2	10	6	14	4	-12	-6	73	2	94	0	0	-12	-24	-33	4	94	-1	2	0	0	0	0	Normal
-12	10	6	4	10	-3	-6	75	-5	92	-1	10	-26	-31	-28	-4	94	-1	2	0	0	0	0	Normal
-29	10	6	-5	21	0	0	77	-20	100	0	1	-34	-37	-18	-12	94	-1	2	0	0	0	0	Normal
-13	10	6	-7	2	6	0	84	-10	85	0	4	-29	-42	-28	-13	94	-1	2	0	0	0	0	Normal
-4	9	6	-14	-11	3	6	93	-19	83	0	-2	-40	-48	-38	-22	94	-1	2	0	0	0	0	Normal
-22	9	6	-17	3	-8	6	90	-24	81	-1	-7	-33	-46	-20	-11	94	-1	2	0	0	0	0	Normal
-15	9	6	-10	2	-9	12	101	-20	85	3	1	-28	-45	-16	-10	94	-1	2	0	0	0	0	Normal
-22	9	6	-15	5	-8	12	97	-7	91	3	4	-33	-47	-14	-11	94	-1	2	0	0	0	0	Normal
-36	9	6	-30	2	3	19	106	-42	79	-4	3	-53	-60	-17	-20	94	-1	2	0	0	0	0	Normal
-25	9	6	-19	5	10	19	110	-24	90	3	-3	-37	-56	-11	-10	94	-1	2	0	0	0	0	Normal
-14	8	6	-16	1	10	25	110	-25	86	2	-4	-40	-48	-15	-12	94	-1	2	0	0	0	0	Normal
-16	8	6	-10	-3	2	25	108	-29	79	1	-3	-40	-39	-22	-15	94	-1	2	0	0	0	0	Normal
-20	8	6	-10	12	2	32	121	-30	104	-1	-8	-34	-42	-9	-13	94	-1	2	0	0	0	0	Normal
-24	8	6	-10	13	-10	32	121	-26	104	0	6	-40	-44	-13	-21	94	-1	2	0	0	0	0	Normal
-13	8	6	8	12	-8	38	125	-9	95	-2	0	-23	-23	-16	-5	94	-1	2	0	0	0	0	Normal
-10	8	6	10	20	0	38	137	-26	104	-3	1	-17	-23	-6	1	94	-1	2	0	0	0	0	Normal
-5	8	6	18	13	-2	43	133	-6	95	-1	3	-19	-12	-3	3	94	-1	3	0	0	0	0	Normal
-6	8	6	14	7	-1	43	140	-15	85	2	4	-22	-20	-10	-8	94	-1	3	0	0	0	0	Normal
1	8	6	12	-1	2	47	144	-9	94	-3	-4	-23	-27	-17	-4	94	-1	3	0	0	0	0	Normal
-20	8	6	3	10	1	47	158	3	98	4	6	-32	-37	-11	-12	94	-1	3	0	0	0	0	Normal
-13	8	6	0	8	-3	51	163	-24	82	-2	2	-31	-36	-23	-8	94	-1	3	0	0	0	0	Normal
-1	8	6	10	1	2	51	167	-12	75	3	-5	-23	-27	-25	-1	94	-1	3	0	0	0	0	Normal
-10	7	6	1	1	0	55	180	-26	94	-3	-3	-33	-30	-30	-8	94	-1	3	0	0	0	0	Normal
-27	7	6	-7	14	0	55	185	-26	104	0	0	-40	-40	-8	-17	94	-1	3	0	0	0	0	Normal
-30	7	6	5	20	5	59	198	-16	104	3	-3	-25	-30	-3	-17	94	-1	3	0	0	0	0	Normal
-15	7	6	-5	6	4	59	212	-28	114	1	2	-37	-27	-17	-13	94	-1	3	0	0	0	0	Normal
-34	6	6	-21	14	4	62	215	-39	98	-1	5	-50	-44	-10	-26	94	-1	3	0	0	0	0	Normal
5	6	6	12	0	-4	62	231	-28	87	-2	-7	-17	-17	-21	0	94	-1	3	0	0	0	0	Normal
-5	6	6	0	0	-4	66	236	-19	94	0	-1	-34	-26	-19	-11	94	-1	3	0	0	0	0	Normal
-22	6	6	2	15	-4	66	252	-16	93	2	2	-27	-29	-3	-5	94	-1	3	0	0	0	0	Normal
0	5	6	23	17	3	70	269	-3	96	-3	-2	-8	-6	-4	11	94	-1	2	0	0	0	0	Normal
-14	5	6	-1	11	2	70	274	-21	93	1	4	-34	-24	-14	-9	94	-1	2	0	0	0	0	Normal
-9	5	6	-3	9	-2	74	283	-15	94	-4	-2	-33	-31	-12	-14	94	-1	2	0	0	0	0	Normal
-18	5	6	0	13	-2	74	287	-24	82	-1	-1	-36	-35	-5	-18	94	-1	2	0	0	0	0	Normal
-22	5	6	2	16	-7	79	290	-24	82	3	-1	-37	-36	-3	-21	94	-1	2	0	0	0	0	Normal
-31	5	6	-2	23	-6	79	291	-1	96	-2	0	-39	-39	1	-23	94	-1	2	0	0	0	0	Normal
-15	4	6	4	17	3	84	300	-13	94	0	-1	-35	-35	-8	-9	94	-1	2	0	0	0	0	Normal
-13	4	6	7	18	5	84	292	-12	94	-4	-1	-31	-34	-11	-12	94	-1	2	0	0	0	0	Normal
-17	4	6	0	12	1	89	275	-8	96	-4	3	-38	-40	-19	-19	94	-1	2	0	0	0	0	Normal
-6	4	6	6	2	5	89	253	-15	95	5	-3	-33	-41	-28	-16	94	-1	2	0	0	0	0	Normal
-23	3	6	6	16	4	94	229	-18	108	-2	1	-35	-39	-18	-17	94	-1	2	0	0	0	0	Normal
-35	3	6	-2	23	4	94	196	-23	118	3	8	-47	-40	-13	-20	94	-1	2	0	0	0	0	Normal
-27	3	6	4	24	0	98	180	-12	127	2	0	-34	-35	-3	-13	94	-1	2	0	0	0	0	Normal
0	3	6	30	22	-4	98	155	-17	98	3	6	-13	-6	-8	13	94	-1	2	0	0	0	0	Normal
-2	3	6	21	14	2	100	119	-11	93	2	1	-16	-13	-12	8	94	-1	2	0	0	0	0	Normal
2	3	6	15	10	1	100	103	-2	100	-1	-3	-22	-10	-17	-2	94	-1	2	0	0	0	0	Normal
-22	3	6	-2	8	-6	100	83	-16	106	-4	-8	-41	-39	-12	-13	94	-1	2	0	0	0	0	Normal
-51	3	6	-19	25	0	100	68	-2	121	-4	-4	-55	-49	3	-26	94	-1	2	0	0	0	0	Normal
-35	2	6	-7	23	-4	100	53	-24	109	-2	-1	-45	-40	2	-18	94	-1	2	0	0	0	0	Normal
-26	2	6	-3	15	-8	100	50	-19	81	3	-2	-36	-44	-8	-11	94	-1	2	0	0	0	0	Normal
-27	2	6	6	26	-3	100	37	-8	116	5	-3	-30	-25	-1	-1	94	-1	2	0	0	0	0	Normal
-28	2	6	-7	21	-1	100	25	-17	118	-2	6	-37	-37	-3	-9	94	-1	2	0	0	0	0	Normal
-20	2	6	-1	13	1	100	29	-6	105	1	-3	-33	-34	-10	-10	94	-1	2	0	0	0	0	Normal
-23	2	6	-2	13	7	100	27	-6	130	-1	0	-43	-37	-2	-14	94	-1	2	0	0	0	0	Normal
-20	2	6	-13	10	7	100	22	-20	97	-4	0	-45	-38	-13	-16	94	-1	2	0	0	0	0	Normal
-23	2	6	-8	11	4	100	24	-34	87	4	-1	-46	-46	-12	-22	94	-1	2	0	0	0	0	Normal
-44	1	6	-13	24	-3	100	24	-18	122	0	0	-52	-45	-3	-18	94	-1	2	0	0	0	0	Normal
-42	1	6	-8	39	-2	100	20	-7	130	-3	4	-29	-37	6	8	94	-1	2	0	0	0	0	Normal
-25	1	6	5	22	5	99	25	-20	113	-4	1	-30	-35	-3	3	94	-1	2	0	0	0	0	Normal
-30	1	6	1	23	-3	99	34	2	119	2	0	-30	-38	2	-1	94	-1	2	0	0	0	0	Normal
-24	1	6	-1	19	-2	96	42	2	127	0	2	-29	-41	-1	2	94	-1	2	0	0	0	0	Normal
-18	1	6	-2	7	-7	96	42	-13	92	4	-3	-35	-41	-9	-8	94	-1	2	0	0	0	0	Normal
-20	1	6	-4	13	-10	93	43	-19	87	-1	2	-32	-45	-6	-7	94	-1	2	0	0	0	0	Normal
-13	1	6	-1	3	-6	93	43	-8	94	0	-3	-33	-36	-16	2	94	-1	2	0	0	0	0	Normal
-17	1	6	-2	15	5	91	45	-12	103	0	-3	-33	-37	-4	0	94	-1	2	0	0	0	0	Normal
-29	1	6	-8	13	7	91	48	-22	109	1	-1	-37	-49	2	-11	94	-1	2	0	0	0	0	Normal
-36	1	6	-13	19	10	89	50	-18	112	2	1	-43	-42	2	-10	94	-1	2	0	0	0	0	Normal
-31	1	6	-19	13	12	89	52	-23	116	0	5	-51	-46	-5	-16	94	-1	2	0	0	0	0	Normal
-27	0	6	-20	3	-4	87	46	-20	103	-5	-3	-43	-48	-15	-15	94	-1	2	0	0	0	0	Normal
-22	0	6	-14	6	-7	87	48	-23	106	-1	-4	-48	-48	-14	-19	94	-1	2	0	0	0	0	Normal
-32	0	6	-5	22	-9	85	40	-9	117	-2	-5	-40	-42	-1	-3	94	-1	2	0	0	0	0	Normal
-33	0	6	9	39	-8	85	42	-4	126	1	-2	-25	-34	10	11	94	-1	2	0	0	0	0	Normal
-38	0	6	4	34	1	83	41	-10	116	3	4	-39	-39	7	-5	94	-1	1	0	0	0	0	Normal
-32	0	6	7	30	1	83	41	-9	105	-1	6	-38	-33	1	0	94	-1	1	0	0	0	0	Normal
-13	0	6	16	15	3	82	45	14	121	2	1	-25	-23	-9	8	94	-1	1	0	0	0	0	Normal
-13	0	6	7	11	-2	82	40	20	106	1	-1	-29	-29	-11	5	94	-1	1	0	0	0	0	Normal
-22	0	6	0	16	5	81	39	-34	91	-6	0	-41	-35	-7	-5	94	-1	1	0	0	0	0	Normal
-14	0	6	8	14	10	81	34	-5	79	0	4	-34	-23	-10	1	94	-1	1	0	0	0	0	Normal
-15	0	6	-5	-2	-2	80	38	3	114	-1	0	-39	-41	-24	-12	94	-1	1	0	0	0	0	Normal
-7	0	6	5	-7	-1	80	37	-7	100	0	3	-32	-29	-20	-9	94	-1	1	0	0	0	0	Normal
-6	0	6	13	2	-7	80	36	-24	67	2	-5	-20	-23	-7	9	94	-1	1	0	0	0	0	Normal
-19	0	6	2	11	-6	80	37	-18	120	2	3	-18	-29	-2	6	94	-1	1	0	0	0	0	Normal
-23	0	6	-1	9	2	80	37	22	144	4	1	-26	-37	-3	2	94	-1	2	0	0	0	0	Normal
-39	0	6	-10	19	10	80	39	-14	137	-1	-1	-33	-49	5	-4	94	-1	2	0	0	0	0	Normal
-23	0	6	1	15	-5	81	31	-65	55	2	-2	-34	-39	-2	-11	94	-1	2	0	0	0	0	Normal
-18	0	6	-4	2	-8	81	30	4	109	0	-5	-35	-48	-13	-5	94	-1	2	0	0	0	0	Normal
-17	-1	6	-5	5	1	80	31	-17	99	-4	-3	-39	-46	-13	-7	94	-1	2	0	0	0	0	Normal
-15	-1	6	-4	6	-4	80	24	-44	75	-4	2	-33	-37	-15	0	94	-1	2	0	0	0	0	Normal
-21	-1	6	-5	9	5	80	29	49	167	-6	-1	-25	-37	-6	12	94	-1	1	0	0	0	0	Normal
-26	-1	6	-7	7	9	80	21	-13	98	2	2	-35	-39	-5	0	94	-1	1	0	0	0	0	Normal
-20	-2	6	-8	6	-6	79	24	-43	65	-6	1	-31	-35	-5	-2	94	-1	1	0	0	0	0	Normal
-15	-2	6	0	4	-2	79	20	5	91	5	-4	-29	-35	-4	3	94	-1	1	0	0	0	0	Normal
-21	-2	6	-21	-5	1	78	22	3	117	1	-1	-40	-47	-22	-11	94	-1	1	0	0	0	0	Normal
-15	-2	6	-9	3	-2	78	36	-21	103	1	0	-34	-34	-13	1	94	-1	1	0	0	0	0	Normal
-32	-2	6	-6	23	1	77	27	-22	105	3	-1	-35	-33	13	0	94	-1	1	0	0	0	0	Normal
-25	-2	6	-14	6	-4	77	33	-21	101	0	7	-48	-35	-9	-8	94	-1	1	0	0	0	0	Normal
-9	-2	6	2	1	0	76	32	-9	105	0	2	-31	-23	-9	4	94	-1	1	0	0	0	0	Normal
-15	-2	6	0	8	-3	76	28	-7	106	2	-5	-30	-23	-2	5	94	-1	1	0	0	0	0	Normal
-28	-2	6	-18	0	11	74	28	-40	94	-4	-1	-50	-40	-10	-14	94	-1	1	0	0	0	0	Normal
-18	-2	6	-12	0	10	74	28	-32	99	0	-3	-43	-33	-16	-6	94	-1	1	0	0	0	0	Normal
-28	-2	6	-6	9	-6	73	33	-24	106	4	-1	-47	-39	0	-7	94	-1	1	0	0	0	0	Normal
-34	-2	6	-15	5	-5	73	26	-33	99	0	8	-52	-46	-10	-18	94	-1	1	0	0	0	0	Normal
-7	-3	6	7	-1	-7	71	22	-22	90	-2	-1	-27	-25	-18	9	94	-1	1	0	0	0	0	Normal
-23	-3	6	-4	7	-10	71	27	-5	99	-2	2	-33	-38	-2	-4	94	-1	1	0	0	0	0	Normal
-12	-3	6	2	0	0	70	30	-9	102	-4	2	-25	-30	-10	7	94	-1	1	0	0	0	0	Normal
-10	-3	6	1	-3	4	70	31	-11	83	0	-1	-26	-38	-6	-1	94	-1	1	0	0	0	0	Normal
-20	-3	6	-8	9	1	68	31	-26	93	1	-7	-40	-37	-1	-5	94	-1	1	0	0	0	0	Normal
-20	-3	6	4	13	5	68	28	-11	108	3	-2	-29	-32	0	0	94	-1	1	0	0	0	0	Normal
-34	-3	6	-10	23	0	66	24	-18	110	-4	-2	-42	-42	1	-18	94	-1	1	0	0	0	0	Normal
-27	-3	6	-6	15	0	66	27	-19	124	-3	-3	-34	-40	-4	1	94	-1	1	0	0	0	0	Normal
-18	-4	6	3	10	-2	63	37	-6	106	0	6	-24	-40	-3	-4	94	-1	1	0	0	0	0	Normal
-23	-4	6	-7	11	-5	63	31	-32	103	10	-2	-37	-49	0	-6	94	-1	1	0	0	0	0	Normal
-33	-4	6	-19	6	13	62	28	-24	110	2	-2	-43	-56	-5	-14	94	-1	1	0	0	0	0	Normal
-25	-4	6	-5	14	7	62	30	-9	111	0	4	-37	-42	-3	-16	94	-1	1	0	0	0	0	Normal
-29	-4	6	-7	12	-4	60	23	-25	100	0	-4	-39	-44	-7	-8	94	-1	1	0	0	0	0	Normal
-20	-4	6	-1	6	-1	60	30	-3	92	-7	2	-34	-36	-5	-14	94	-1	1	0	0	0	0	Normal
-6	-4	6	7	-1	-6	59	29	-8	97	-1	-2	-26	-32	-11	-5	94	-1	1	0	0	0	0	Normal
-5	-4	6	9	2	-6	59	31	-11	77	2	0	-22	-25	-10	4	94	-1	1	0	0	0	0	Normal
-11	-4	6	8	6	-5	58	30	-5	102	0	0	-31	-28	-5	-5	94	-1	1	0	0	0	0	Normal
-12	-4	6	1	2	-2	58	38	-7	108	-1	3	-29	-38	-14	-9	94	-1	1	0	0	0	0	Normal
-5	-4	6	9	3	0	57	29	-7	90	-3	3	-30	-28	-9	1	94	-1	2	0	0	0	0	Normal
-16	-4	6	3	5	-5	57	34	-31	94	4	-3	-36	-38	-1	-14	94	-1	2	0	0	0	0	Normal
-15	-4	6	4	4	11	56	30	-9	111	1	-3	-26	-26	-3	-6	94	-1	2	0	0	0	0	Normal
-19	-4	6	11	19	0	56	21	-20	107	3	-2	-23	-18	13	2	94	-1	2	0	0	0	0	Normal
-29	-4	6	0	13	-7	56	32	-30	105	2	-1	-33	-29	8	-7	94	-1	2	0	0	0	0	Normal
-23	-4	6	-7	8	6	56	27	-18	108	-2	3	-42	-33	0	-14	94	-1	2	0	0	0	0	Normal
-13	-4	6	3	2	-5	56	29	-16	93	-7	0	-33	-27	-7	-4	94	-1	1	0	0	0	0	Normal
-1	-4	6	4	-5	4	56	35	-24	85	-1	4	-30	-21	-18	-5	94	-1	1	0	0	0	0	Normal
-14	-4	6	3	12	5	56	41	-26	95	1	-7	-33	-25	-4	-10	94	-1	1	0	0	0	0	Normal
-5	-4	6	2	9	-4	56	41	-16	90	0	7	-24	-20	-11	-1	94	-1	1	0	0	0	0	Normal
-9	-5	6	-5	2	-5	56	57	-31	89	4	0	-33	-37	-6	-17	94	-1	1	0	0	0	0	Normal
-21	-5	6	-7	7	-1	56	51	-11	102	-4	0	-32	-37	-6	3	94	-1	1	0	0	0	0	Normal
-12	-5	6	-4	5	6	56	53	-16	104	-2	1	-27	-36	-4	-4	94	-1	1	0	0	0	0	Normal
-29	-5	6	-9	11	8	56	62	-24	82	2	0	-39	-43	0	-9	94	-1	1	0	0	0	0	Normal
-14	-5	6	-11	3	9	55	73	-25	93	3	-1	-31	-41	1	-2	94	-1	1	0	0	0	0	Normal
-16	-5	6	-17	-6	-1	55	90	-23	85	0	4	-36	-49	-5	-17	94	-1	1	0	0	0	0	Normal
-7	-5	6	-18	-23	-14	55	99	-32	71	2	2	-37	-51	-21	-18	94	-1	1	0	0	0	0	Normal
-11	-5	6	-12	-18	-13	55	100	-29	107	0	-6	-34	-48	-12	-10	94	-1	1	0	0	0	0	Normal
-18	-5	6	-5	-5	-2	55	85	-19	101	-2	0	-30	-38	-16	-6	94	-1	1	0	0	0	0	Normal
-20	-5	6	-20	-11	-3	55	88	-50	87	4	-3	-46	-50	-14	-23	94	-1	1	0	0	0	0	Normal
-4	-5	6	0	-6	-2	54	85	-25	83	-3	-4	-25	-24	-14	4	94	-1	1	0	0	0	0	Normal
7	-5	6	2	-15	8	54	86	-20	84	2	-4	-21	-23	-20	-4	94	-1	1	0	0	0	0	Normal
-5	-5	6	-10	-19	3	53	83	-32	81	-4	5	-41	-38	-27	-19	94	-1	1	0	0	0	0	Normal
2	-5	6	8	-8	10	53	72	-3	89	2	0	-23	-24	-19	-1	94	-1	1	0	0	0	0	Normal
-9	-6	6	8	2	10	51	50	-17	100	-6	-3	-22	-28	-13	-4	94	-1	1	0	0	0	0	Normal
-7	-6	6	9	3	-3	51	39	-13	80	-5	4	-18	-21	-15	9	94	-1	1	0	0	0	0	Normal
-5	-6	6	7	2	-5	50	34	-14	97	-6	-6	-12	-20	-7	11	94	-1	1	0	0	0	0	Normal
-12	-6	6	-5	-9	-2	50	18	-24	91	-4	2	-28	-31	-21	1	94	-1	1	0	0	0	0	Normal
-10	-6	6	-18	-19	-1	48	32	-20	86	3	3	-34	-43	-24	-12	94	-1	1	0	0	0	0	Normal
-11	-6	6	-20	-24	-4	48	32	-33	83	5	4	-37	-48	-26	-13	94	-1	1	0	0	0	0	Normal
-9	-6	6	-23	-21	-3	47	27	-35	76	3	2	-33	-42	-30	-13	94	-1	1	0	0	0	0	Normal
-5	-6	6	-7	-14	-7	47	24	-32	82	5	-1	-22	-31	-18	-2	94	-1	1	0	0	0	0	Normal
-15	-6	6	-12	-11	-2	46	19	-28	94	6	-1	-27	-35	-15	-3	94	-1	1	0	0	0	0	Normal
-19	-6	6	-20	-8	1	46	21	-33	103	1	3	-39	-43	-13	-12	94	-1	1	0	0	0	0	Normal
-21	-6	6	-22	-13	2	46	16	-43	86	-3	-6	-44	-47	-15	-12	94	-1	1	0	0	0	0	Normal
-8	-6	6	-19	-20	2	46	6	-36	89	0	1	-30	-43	-23	-8	94	-1	1	0	0	0	0	Normal
-13	-6	6	-28	-21	3	45	10	-48	82	-6	-2	-43	-47	-27	-13	94	-1	1	0	0	0	0	Normal
-19	-6	6	-25	-10	8	45	-12	-39	78	1	-7	-34	-47	-19	-12	94	-1	1	0	0	0	0	Normal
-22	-6	6	-13	0	0	44	-23	-30	95	5	2	-30	-45	-13	0	94	-1	1	0	0	0	0	Normal
-26	-6	6	-19	6	-8	44	15	-14	106	2	1	-30	-47	-15	-2	94	-1	1	0	0	0	0	Normal
-13	-6	6	-5	3	-8	42	123	-15	103	-3	0	-16	-36	-21	10	94	-1	1	0	0	0	0	Normal
7	-6	6	1	-18	-5	42	352	-22	67	2	0	-7	-33	-39	12	94	-1	1	0	0	0	0	Normal
13	-6	6	-3	-24	0	41	593	-8	88	1	-2	-6	-33	-45	1	94	-1	1	0	0	0	0	Normal
29	-6	6	7	-36	7	41	768	-11	62	-1	1	-7	-25	-57	-3	94	-1	1	0	0	0	0	Normal
23	-7	6	8	-29	10	39	634	-15	62	2	-1	-2	-26	-49	2	94	-1	1	0	0	0	0	Normal
14	-7	6	0	-27	6	39	357	-17	93	-5	2	-18	-26	-43	-9	94	-1	1	0	0	0	0	Normal
-10	-6	6	-10	-16	0	36	64	-27	86	-4	0	-29	-39	-29	-13	94	-1	1	0	0	0	0	Normal
-17	-6	6	-17	-15	3	36	-206	-50	83	4	0	-37	-50	-22	-11	94	-1	1	0	0	0	0	Normal
-38	-6	6	-21	10	0	34	-261	-35	109	-3	3	-42	-54	-3	-15	94	-1	1	0	0	0	0	Normal
-37	-6	6	-11	14	-6	34	-272	-18	113	0	5	-38	-47	-2	0	94	-1	1	0	0	0	0	Normal
-25	-6	6	-12	3	0	31	-280	-32	98	-4	-2	-35	-44	-8	-6	94	-1	1	0	0	0	0	Normal
-43	-6	6	-27	11	-9	31	-265	-22	96	0	-3	-48	-49	-2	-12	94	-1	1	0	0	0	0	Normal
-22	-6	6	-19	-8	-2	28	-205	-31	92	0	-6	-39	-44	-18	-12	94	-1	1	0	0	0	0	Normal
-29	-6	6	-33	-6	-2	28	-129	-43	70	0	-1	-47	-56	-19	-20	94	-1	1	0	0	0	0	Normal
-5	-6	6	-17	-20	-11	26	-60	-41	66	0	-1	-34	-42	-29	-6	94	-1	1	0	0	0	0	Normal
-10	-6	6	-18	-11	3	26	-1	-24	85	-3	4	-33	-43	-21	-8	94	-1	1	0	0	0	0	Normal
-10	-6	6	-21	-23	-2	23	27	-37	76	3	-1	-43	-44	-32	-18	94	-1	1	0	0	0	0	Normal
-13	-6	6	-12	-8	2	23	32	-37	83	6	3	-28	-33	-20	-7	94	-1	1	0	0	0	0	Normal
-25	-7	6	-17	8	16	21	49	-40	100	0	3	-36	-32	-14	-11	94	-1	1	0	0	0	0	Normal
-15	-7	6	-4	1	2	21	60	-34	98	-3	-1	-21	-29	-18	0	94	-1	1	0	0	0	0	Normal
-20	-7	6	-11	5	-5	19	55	-33	96	2	0	-24	-38	-9	-1	94	-1	1	0	0	0	0	Normal
-11	-7	6	-10	-10	-4	19	51	-32	103	4	-8	-24	-44	-22	-7	94	-1	1	0	0	0	0	Normal
-7	-7	6	-11	-16	-5	18	57	-13	92	1	-4	-18	-51	-30	-5	94	-1	0	0	0	0	0	Normal
-19	-7	6	-20	-13	5	18	60	-37	95	4	0	-35	-57	-29	-18	94	-1	0	0	0	0	0	Normal
-14	-7	6	-18	-16	4	17	60	-33	89	-7	0	-28	-51	-32	-8	94	-1	0	0	0	0	0	Normal
-2	-7	6	-4	-17	1	17	71	-15	83	-2	4	-19	-34	-28	0	94	-1	0	0	0	0	0	Normal
-22	-7	6	-13	-4	-2	16	71	-26	101	-4	-1	-26	-39	-18	-2	94	-1	0	0	0	0	0	Normal
-6	-7	6	-6	-17	-5	16	73	-14	83	-1	4	-15	-33	-26	1	94	-1	0	0	0	0	0	Normal
-11	-7	6	-9	-9	2	16	81	-27	87	-3	-2	-21	-32	-19	-1	94	-1	0	0	0	0	0	Normal
-19	-7	6	-28	-17	0	16	94	-42	68	-2	1	-40	-52	-27	-16	94	-1	0	0	0	0	0	Normal
-7	-7	6	-16	-17	0	17	88	-33	79	0	4	-29	-44	-23	-10	94	-1	0	0	0	0	0	Normal
-18	-7	6	-20	-2	3	17	97	-30	105	2	-4	-28	-39	-12	0	94	-1	0	0	0	0	0	Normal
-16	-7	6	-21	-9	-3	18	97	-32	92	2	-1	-33	-44	-18	-15	94	-1	0	0	0	0	0	Normal
-26	-7	6	-18	4	0	18	96	-36	112	-3	4	-31	-40	-3	-7	94	-1	0	0	0	0	0	Normal
-15	-7	6	-7	-4	-1	19	108	-37	83	4	-5	-30	-31	-6	-8	94	-1	0	0	0	0	0	Normal
-10	-7	6	-9	-9	0	19	108	-48	75	0	0	-30	-34	-15	-8	94	-1	0	0	0	0	0	Normal
-22	-7	6	-7	3	0	19	114	-41	87	1	-2	-33	-33	-4	-12	94	-1	0	0	0	0	0	Normal
-24	-7	6	-6	12	-4	19	121	-34	94	2	-1	-33	-28	-2	-10	94	-1	0	0	0	0	0	Normal
-31	-6	6	-20	7	-3	19	128	-42	96	-7	0	-44	-32	-12	-16	94	-1	0	0	0	0	0	Normal
-33	-6	6	-9	11	-4	19	134	-20	84	3	4	-43	-29	3	-20	94	-1	0	0	0	0	0	Normal
-11	-6	6	6	4	7	17	135	-22	85	-1	2	-27	-15	-10	1	94	-1	0	0	0	0	0	Normal
-17	-6	6	2	6	10	17	152	-30	74	0	0	-28	-24	-8	-9	94	-1	0	0	0	0	0	Normal
-18	-6	6	2	9	9	14	156	-24	103	5	-6	-28	-26	-10	-1	94	-1	0	0	0	0	0	Normal
-7	-6	6	14	2	-1	14	168	-10	104	7	-2	-20	-19	-13	3	94	-1	0	0	0	0	0	Normal
-6	-7	6	0	-9	-16	10	187	-32	75	2	-3	-28	-35	-26	-10	94	-1	0	0	0	0	0	Normal
2	-7	6	7	-12	-11	10	189	-20	87	2	-1	-21	-24	-28	0	94	-1	0	0	0	0	0	Normal
8	-7	6	17	-14	0	6	204	-3	90	-5	2	-11	-22	-25	3	94	-1	1	0	0	0	0	Normal
-7	-7	6	5	1	3	6	214	-29	100	-5	3	-13	-29	-14	6	94	-1	1	0	0	0	0	Normal
-29	-7	6	-4	13	12	1	231	-28	117	-3	-4	-21	-34	0	2	94	-1	1	0	0	0	0	Normal
-13	-7	6	-10	-12	1	1	246	-27	104	1	4	-29	-43	-17	-10	94	-1	1	0	0	0	0	Normal
-33	-7	6	-17	6	-7	-4	255	-35	94	0	-1	-29	-44	0	-8	94	-1	1	0	0	0	0	Normal
-12	-7	6	-27	-15	1	-4	274	-38	81	-2	1	-30	-51	-25	-11	94	-1	1	0	0	0	0	Normal
-20	-6	6	-26	-8	-4	-8	282	-18	109	-3	1	-29	-44	-12	-2	94	-1	1	0	0	0	0	Normal
-19	-6	6	-23	-5	5	-8	286	-29	90	2	0	-22	-42	-14	4	94	-1	1	0	0	0	0	Normal
-16	-6	6	-33	-19	-2	-12	304	-51	78	2	3	-36	-55	-25	-18	94	-1	1	0	0	0	0	Normal
-18	-6	6	-24	-17	-2	-12	301	-25	86	-3	-3	-41	-45	-28	-16	94	-1	1	0	0	0	0	Normal
-2	-7	6	-2	-15	1	-16	308	-20	80	1	1	-23	-33	-27	-5	94	-1	0	0	0	0	0	Normal
-21	-7	6	-7	2	8	-16	312	-24	78	-2	1	-29	-34	-8	-10	94	-1	0	0	0	0	0	Normal
-5	-7	6	-1	-5	4	-19	304	-31	82	-6	-4	-26	-28	-13	-4	94	-1	0	0	0	0	0	Normal
5	-7	6	5	-16	-7	-19	302	-16	77	7	-4	-20	-22	-16	0	94	-1	0	0	0	0	0	Normal
4	-8	6	5	-11	-6	-21	283	-14	89	-1	-1	-23	-28	-16	-5	94	-1	0	0	0	0	0	Normal
-3	-8	6	8	-9	-8	-21	267	-19	114	4	-4	-22	-20	-17	0	94	-1	0	0	0	0	0	Normal
-18	-8	6	9	10	0	-22	249	-16	107	-2	3	-21	-18	1	4	94	-1	0	0	0	0	0	Normal
-34	-8	6	-3	13	11	-22	219	-51	105	1	7	-40	-29	0	-16	94	-1	0	0	0	0	0	Normal
-17	-8	6	-2	-1	10	-23	187	-30	103	-2	-2	-27	-26	-12	-6	94	-1	0	0	0	0	0	Normal
-12	-8	6	9	4	-7	-23	158	-16	100	-2	4	-20	-25	-9	0	94	-1	0	0	0	0	0	Normal
-8	-7	6	4	-13	0	-23	131	-18	96	1	0	-28	-24	-28	0	94	-1	0	0	0	0	0	Normal
-12	-7	6	12	-1	-4	-23	111	4	109	-2	0	-20	-27	-10	4	94	-1	0	0	0	0	0	Normal
-30	-7	6	-9	0	-3	-23	93	-31	107	0	3	-40	-43	-14	-8	94	-1	0	0	0	0	0	Normal
-28	-7	6	-12	-6	2	-23	83	-27	85	8	-3	-44	-47	-18	-10	94	-1	0	0	0	0	0	Normal
-23	-7	6	-8	-5	-4	-22	60	-17	111	4	-7	-33	-45	-17	-4	94	-1	0	0	0	0	0	Normal
-30	-7	6	-16	5	1	-22	44	-15	117	0	0	-33	-46	-7	4	94	-1	0	0	0	0	0	Normal
-22	-7	6	-11	2	3	-22	46	-33	87	3	-6	-36	-41	-7	2	94	-1	0	0	0	0	0	Normal
-16	-7	6	-20	-6	0	-22	26	-23	105	-9	4	-39	-43	-15	1	94	-1	0	0	0	0	0	Normal
-21	-7	6	-20	3	2	-21	32	-19	110	-7	-2	-28	-44	-2	3	94	-1	0	0	0	0	0	Normal
-38	-7	6	-33	5	1	-21	27	-47	103	1	-1	-46	-52	-2	-10	94	-1	0	0	0	0	0	Normal
-36	-7	6	-30	6	-5	-21	24	-43	115	-5	1	-43	-44	2	-10	94	-1	0	0	0	0	0	Normal
-39	-7	6	-23	12	2	-21	23	-50	114	-1	2	-40	-40	9	-11	94	-1	0	0	0	0	0	Normal
-39	-7	6	-20	15	-2	-21	16	-38	126	2	3	-45	-35	6	-8	94	-1	1	0	0	0	0	Normal
-15	-7	6	-10	-4	-4	-21	21	-43	101	-3	5	-34	-30	-8	0	94	-1	1	0	0	0	0	Normal
-17	-7	6	-9	-7	-3	-22	13	-37	89	3	3	-35	-27	-9	-4	94	-1	1	0	0	0	0	Normal
-21	-7	6	-13	-7	1	-22	12	-38	96	5	3	-39	-26	-7	-10	94	-1	1	0	0	0	0	Normal
-25	-7	6	-14	-13	0	-24	13	-41	84	2	-5	-48	-30	-11	-22	94	-1	1	0	0	0	0	Normal
-25	-7	6	-13	-7	-2	-24	10	-18	90	0	-3	-38	-24	-11	-21	94	-1	1	0	0	0	0	Normal
-31	-8	6	-13	2	2	-26	10	-27	114	-2	-3	-39	-25	-7	-17	94	-1	0	0	0	0	0	Normal
-28	-8	6	-8	4	4	-26	19	-17	90	-4	-2	-26	-21	-6	2	94	-1	0	0	0	0	0	Normal
-27	-8	6	-14	1	6	-29	16	-26	105	0	-1	-24	-30	-11	-3	94	-1	0	0	0	0	0	Normal
2	-8	6	6	-13	2	-29	22	-5	100	3	2	-11	-8	-24	17	94	-1	0	0	0	0	0	Normal
-4	-8	6	7	-8	-6	-31	21	2	108	0	-2	-7	-11	-22	18	94	-1	0	0	0	0	0	Normal
0	-8	6	-7	-23	-3	-31	24	-15	112	7	-7	-21	-24	-34	2	94	-1	0	0	0	0	0	Normal
0	-8	6	-8	-18	-7	-32	26	-17	93	-6	3	-16	-22	-24	0	94	-1	0	0	0	0	0	Normal
-27	-8	6	-19	3	5	-32	26	-36	115	4	-1	-24	-33	-4	3	94	-1	0	0	0	0	0	Normal
-26	-7	6	-28	-2	10	-33	21	-24	110	-2	0	-34	-39	-7	-5	94	-1	0	0	0	0	0	Normal
-33	-7	6	-15	12	-8	-33	15	-27	103	0	4	-26	-29	5	-8	94	-1	0	0	0	0	0	Normal
-17	-7	6	-7	7	1	-33	24	-28	102	-2	1	-27	-18	-2	9	94	-1	0	0	0	0	0	Normal
-37	-7	6	-19	6	-6	-33	24	-20	94	0	2	-44	-31	2	-15	94	-1	0	0	0	0	0	Normal
-18	-7	6	-19	0	-1	-32	23	-30	87	0	0	-32	-29	-4	-6	94	-1	0	0	0	0	0	Normal
-18	-7	6	-16	3	2	-32	30	-35	73	-5	2	-33	-25	1	-3	94	-1	0	0	0	0	0	Normal
-32	-7	6	-26	2	-4	-32	23	-40	87	-1	-5	-48	-35	2	-17	94	-1	0	0	0	0	0	Normal
-13	-7	6	-15	-6	-6	-32	18	-33	88	-1	0	-33	-32	-11	-12	94	-1	0	0	0	0	0	Normal
-25	-7	6	-14	2	2	-31	25	-37	99	1	-6	-36	-38	-3	-14	94	-1	0	0	0	0	0	Normal
-12	-7	6	-13	-4	4	-31	25	-25	103	3	1	-36	-33	-12	-4	94	-1	0	0	0	0	0	Normal
0	-7	6	8	-6	1	-30	23	-15	88	1	4	-14	-19	-17	11	94	-1	0	0	0	0	0	Normal
-9	-7	6	1	0	7	-30	17	-26	95	1	3	-18	-19	-17	7	94	-1	0	0	0	0	0	Normal
-11	-7	6	-1	-5	-6	-29	24	-33	88	-4	1	-29	-22	-21	-1	94	-1	0	0	0	0	0	Normal
-4	-7	6	7	-11	4	-29	20	-18	99	2	-1	-19	-21	-22	6	94	-1	0	0	0	0	0	Normal
-10	-6	6	-2	-12	11	-28	24	-31	97	-5	-5	-29	-35	-24	-3	94	-1	0	0	0	0	0	Normal
-14	-6	6	0	-2	-2	-28	14	-31	96	1	-1	-28	-31	-15	0	94	-1	0	0	0	0	0	Normal
-12	-6	6	12	4	-4	-27	12	-11	102	1	1	-10	-14	-10	17	94	-1	0	0	0	0	0	Normal
-27	-6	6	-3	13	-7	-27	12	-35	95	1	1	-22	-24	-8	-2	94	-1	0	0	0	0	0	Normal
-42	-6	6	-18	20	-2	-26	1	-18	126	-2	4	-39	-31	-3	-12	94	-1	1	0	0	0	0	Normal
-23	-6	6	-13	-1	2	-26	24	-31	90	3	-3	-40	-33	-9	-14	94	-1	1	0	0	0	0	Normal
-7	-6	6	-2	2	-2	-24	14	-36	83	-2	0	-33	-16	-11	-5	94	-1	1	0	0	0	0	Normal
-17	-6	6	-14	-5	0	-24	10	-35	73	-2	8	-41	-28	-12	-12	94	-1	1	0	0	0	0	Normal
-7	-6	6	2	5	-5	-21	17	-45	74	3	-2	-31	-11	3	-6	94	-1	0	0	0	0	0	Normal
-9	-6	6	5	13	1	-21	15	-23	89	-2	2	-23	-7	11	6	94	-1	0	0	0	0	0	Normal
-24	-7	6	-16	5	17	-18	12	-52	87	-2	2	-52	-29	7	-24	94	-1	0	0	0	0	0	Normal
-12	-7	6	3	4	1	-18	12	-39	107	1	-4	-36	-9	0	-10	94	-1	0	0	0	0	0	Normal
-6	-7	6	2	-3	-10	-15	9	-38	83	7	-8	-30	-11	-3	-1	94	-1	0	0	0	0	0	Normal
-18	-7	6	-3	3	-5	-15	5	-56	86	3	0	-35	-14	-7	-10	94	-1	0	0	0	0	0	Normal
-26	-7	6	-11	7	-10	-12	10	-47	82	-1	-5	-38	-26	-4	-11	94	-1	-1	0	0	0	0	Normal
-16	-7	6	-5	11	0	-12	8	-26	89	2	-2	-30	-23	9	-4	94	-1	-1	0	0	0	0	Normal
-19	-7	6	-5	6	3	-10	11	-38	92	-3	0	-29	-29	-4	-6	94	-1	-1	0	0	0	0	Normal
-17	-7	6	-10	-1	2	-10	9	-17	95	-7	3	-35	-36	-9	-9	94	-1	-1	0	0	0	0	Normal
-13	-6	6	0	-3	-2	-8	13	-29	97	0	-2	-27	-29	-10	1	94	-1	0	0	0	0	0	Normal
-14	-6	6	-7	-2	8	-8	14	-38	71	-2	1	-33	-38	-14	-2	94	-1	0	0	0	0	0	Normal
-16	-6	6	-6	0	7	-6	11	-36	81	-3	4	-30	-34	-18	-1	94	-1	0	0	0	0	0	Normal
-5	-6	6	0	-13	5	-6	7	-22	85	8	-4	-27	-26	-23	4	94	-1	0	0	0	0	0	Normal
-6	-6	6	6	0	-10	-6	12	-9	99	1	2	-11	-26	-10	7	94	-1	0	0	0	0	0	Normal
-21	-6	6	-5	3	-10	-6	-1	-30	107	-3	3	-25	-26	-14	8	94	-1	0	0	0	0	0	Normal
-17	-5	6	-14	2	4	-7	11	-20	112	-5	0	-28	-35	-5	3	94	-1	0	0	0	0	0	Normal
-16	-5	6	-14	0	-2	-7	7	-32	94	1	5	-22	-31	-13	2	94	-1	0	0	0	0	0	Normal
-10	-5	6	-11	-5	7	-8	-2	-21	96	1	-1	-25	-22	-18	7	94	-1	0	0	0	0	0	Normal
-12	-5	6	-13	-9	2	-8	5	-29	96	4	-1	-31	-36	-13	-3	94	-1	0	0	0	0	0	Normal
-21	-5	6	-10	-1	-10	-9	2	-28	89	0	-1	-31	-28	-8	-8	94	-1	0	0	0	0	0	Normal
-26	-5	6	-10	6	0	-9	10	-35	108	-5	-1	-37	-33	-1	0	94	-1	0	0	0	0	0	Normal
-29	-5	6	-20	0	7	-11	-2	-34	90	-4	-1	-43	-36	-12	-7	94	-1	0	0	0	0	0	Normal
-12	-5	6	-5	-5	3	-11	11	-27	79	5	2	-29	-22	-12	-7	94	-1	0	0	0	0	0	Normal
-7	-5	6	-11	-11	1	-12	0	-17	92	-4	2	-25	-16	-19	9	94	-1	0	0	0	0	0	Normal
-20	-5	6	-22	-2	-7	-12	10	-20	84	2	1	-33	-33	-6	-4	94	-1	0	0	0	0	0	Normal
-10	-5	6	-12	-14	-8	-14	8	-29	83	0	-2	-21	-28	-15	0	94	-1	0	0	0	0	0	Normal
-2	-5	6	-13	-24	-3	-14	13	-16	68	2	-2	-16	-28	-22	11	94	-1	0	0	0	0	0	Normal
-13	-4	6	-18	-25	5	-16	-1	-40	68	1	-4	-36	-39	-32	0	94	-1	0	0	0	0	0	Normal
-6	-4	6	-5	-17	6	-16	-5	-17	80	0	9	-13	-31	-25	7	94	-1	0	0	0	0	0	Normal
-6	-4	6	-8	-23	2	-19	14	-24	86	0	-3	-25	-42	-29	10	94	-1	0	0	0	0	0	Normal
-14	-4	6	-21	-20	-4	-19	2	-26	106	-7	-3	-30	-50	-38	5	94	-1	0	0	0	0	0	Normal
-8	-4	6	-9	-20	-5	-22	13	-36	79	1	-6	-22	-56	-28	6	94	-1	0	0	0	0	0	Normal
-9	-4	6	-14	-30	-2	-22	20	-37	83	1	-8	-22	-52	-39	9	94	-1	0	0	0	0	0	Normal
-11	-3	6	-21	-15	6	-26	15	-27	94	-5	4	-29	-52	-30	7	94	-1	0	0	0	0	0	Normal
-18	-3	6	-20	-7	10	-26	11	-33	89	1	0	-34	-55	-20	5	94	-1	0	0	0	0	0	Normal
-12	-4	6	-19	-6	5	-30	16	-28	92	-2	-1	-25	-52	-13	7	94	-1	0	0	0	0	0	Normal
-2	-4	6	-20	-23	-2	-30	-1	-3	83	4	5	-29	-46	-33	8	94	-1	0	0	0	0	0	Normal
-26	-3	6	-19	-2	-9	-32	-2	-32	81	3	0	-26	-45	-8	6	94	-1	0	0	0	0	0	Normal
-20	-3	6	-17	-4	-7	-32	9	-23	67	6	8	-18	-39	-1	4	94	-1	0	0	0	0	0	Normal
-5	-3	6	-16	-20	-5	-35	15	-7	91	-2	7	-21	-33	-23	4	94	-1	0	0	0	0	0	Normal
-10	-3	6	-10	-7	1	-35	21	-30	81	1	-1	-30	-32	-18	1	94	-1	0	0	0	0	0	Normal
2	-3	6	-17	-23	-3	-36	31	-26	71	-4	-1	-32	-37	-30	-5	94	-1	0	0	0	0	0	Normal
-3	-3	6	1	-11	0	-36	27	-21	94	-2	-1	-22	-17	-28	11	94	-1	0	0	0	0	0	Normal
4	-3	6	7	-13	1	-38	29	-22	76	-1	-2	-11	-11	-29	12	94	-1	0	0	0	0	0	Normal
-6	-3	6	-1	-7	5	-38	38	-45	78	-2	-5	-22	-20	-15	2	94	-1	0	0	0	0	0	Normal
5	-3	6	2	-21	7	-39	43	-18	93	3	-5	-21	-20	-33	6	94	-1	0	0	0	0	0	Normal
-7	-3	6	-14	-12	-7	-39	67	-34	87	2	0	-33	-40	-22	-5	94	-1	0	0	0	0	0	Normal
-9	-3	6	-14	-11	-5	-39	75	-40	81	1	-8	-34	-39	-26	-4	94	-1	0	0	0	0	0	Normal
-9	-3	6	-12	-5	1	-39	64	-21	96	1	8	-25	-36	-25	3	94	-1	0	0	0	0	0	Normal
-4	-3	6	-9	-5	0	-39	73	-22	88	-4	-2	-26	-40	-26	8	94	-1	0	0	0	0	0	Normal
1	-3	6	-13	-24	6	-39	63	-33	74	-2	0	-36	-45	-46	-7	94	-1	0	0	0	0	0	Normal
-13	-2	6	-9	-3	4	-39	61	-25	89	3	2	-29	-41	-25	3	94	-1	0	0	0	0	0	Normal
-3	-2	6	-9	-17	-1	-39	75	-16	93	-1	-1	-29	-42	-42	10	94	-1	0	0	0	0	0	Normal
-9	-2	6	-7	-11	8	-38	62	-40	72	-1	1	-28	-41	-33	-1	94	-1	0	0	0	0	0	Normal
0	-2	6	-2	-11	0	-38	38	-14	68	2	-1	-18	-34	-36	6	94	-1	0	0	0	0	0	Normal
-13	-2	6	-15	-9	-3	-36	27	-42	89	-5	2	-39	-42	-31	1	94	-1	0	0	0	0	0	Normal
-28	-2	6	-26	-7	-5	-36	13	-38	76	4	2	-49	-55	-16	-14	94	-1	0	0	0	0	0	Normal
-11	-1	6	-13	-6	-9	-35	5	-28	90	2	6	-26	-32	-21	4	94	-1	1	0	0	0	0	Normal
-16	-1	6	-11	-8	1	-35	15	-33	101	-4	-1	-28	-31	-13	8	94	-1	1	0	0	0	0	Normal
-17	-1	6	-22	-14	2	-33	11	-43	73	-1	-4	-38	-44	-20	-8	94	-1	1	0	0	0	0	Normal
3	-1	6	-7	-20	2	-33	17	-52	72	1	-7	-28	-32	-19	0	94	-1	1	0	0	0	0	Normal
-11	-1	6	-13	-10	-4	-30	10	-41	82	2	-8	-38	-31	-13	-4	94	-1	1	0	0	0	0	Normal
-17	-1	6	-17	-7	-7	-30	-8	-51	79	8	-1	-43	-36	-11	-7	94	-1	1	0	0	0	0	Normal
0	-1	6	-13	-10	4	-27	-6	-26	81	0	4	-31	-29	-20	10	94	-1	1	0	0	0	0	Normal
-19	-1	6	-10	5	2	-27	-7	-10	86	6	5	-23	-28	-5	3	94	-1	1	0	0	0	0	Normal
-16	-1	6	-17	-9	-1	-24	-1	-40	76	2	-4	-40	-40	-11	-8	94	-1	1	0	0	0	0	Normal
-4	-1	6	-20	-13	8	-24	-6	-42	48	-5	9	-36	-40	-24	0	94	-1	1	0	0	0	0	Normal
4	-1	6	-3	-18	-5	-21	14	-15	86	0	0	-26	-30	-21	-4	94	-1	1	0	0	0	0	Normal
6	-1	6	-11	-24	-5	-21	-1	-18	76	-8	4	-32	-33	-33	2	94	-1	1	0	0	0	0	Normal
1	-1	6	-8	-20	-2	-19	-29	-40	59	-4	6	-34	-37	-32	2	94	-1	1	0	0	0	0	Normal
-12	-1	6	-2	-8	-6	-19	10	-16	94	2	-3	-25	-28	-22	6	94	-1	1	0	0	0	0	Normal
-22	0	6	-17	-6	0	-17	89	-38	82	1	-6	-39	-44	-19	-9	94	-1	1	0	0	0	0	Normal
-3	0	6	-9	-20	-5	-17	305	-48	79	-2	-1	-33	-33	-39	-7	94	-1	1	0	0	0	0	Normal
6	0	6	-1	-21	5	-15	542	-20	72	-7	-3	-15	-25	-37	7	94	-1	1	0	0	0	0	Normal
39	0	6	9	-35	12	-15	731	-4	78	-3	3	-8	-21	-42	5	94	-1	1	0	0	0	0	Normal
12	1	6	4	-23	5	-14	624	-11	72	-3	0	-11	-23	-36	5	94	-1	1	0	0	0	0	Normal
15	1	6	7	-15	3	-14	341	-24	56	4	3	-21	-20	-30	10	94	-1	1	0	0	0	0	Normal
-15	1	6	-11	2	9	-14	69	-29	95	2	0	-45	-31	-20	-5	94	-1	1	0	0	0	0	Normal
-35	1	6	-25	8	-2	-14	-221	-56	80	6	-4	-57	-49	-10	-21	94	-1	1	0	0	0	0	Normal
-25	1	6	-19	2	-6	-14	-287	-39	81	4	0	-50	-37	-16	-3	94	-1	1	0	0	0	0	Normal
-36	1	6	-18	16	1	-14	-280	-24	105	2	-5	-40	-49	-5	-3	94	-1	1	0	0	0	0	Normal
-38	1	6	-23	17	-13	-14	-299	-41	89	2	0	-46	-49	-4	-8	94	-1	1	0	0	0	0	Normal
-43	1	6	-30	20	-6	-14	-284	-36	75	4	2	-49	-50	-3	-3	94	-1	1	0	0	0	0	Normal
-29	1	6	-22	15	-3	-14	-250	-53	84	-4	-2	-46	-40	-9	-14	94	-1	1	0	0	0	0	Normal
-20	1	6	-26	-5	2	-14	-177	-47	77	-3	2	-56	-38	-22	-11	94	-1	1	0	0	0	0	Normal
3	1	6	-12	-21	-3	-14	-108	-32	66	-4	-4	-27	-31	-34	-5	94	-1	1	0	0	0	0	Normal
-4	1	6	-8	-14	3	-14	-37	-39	91	-1	0	-33	-21	-33	0	94	-1	1	0	0	0	0	Normal
-2	1	6	-11	-14	-2	-15	19	-42	64	1	1	-40	-35	-32	-1	94	-1	1	0	0	0	0	Normal
-17	1	6	-21	-6	5	-15	30	-62	71	3	0	-41	-35	-30	-8	94	-1	1	0	0	0	0	Normal
-21	1	6	-20	2	8	-16	42	-33	86	-4	4	-36	-34	-18	-7	94	-1	1	0	0	0	0	Normal
-14	1	6	-16	-9	-3	-16	49	-37	75	-5	0	-33	-32	-31	0	94	-1	1	0	0	0	0	Normal
-8	1	6	-13	-7	3	-17	52	-49	70	-2	-1	-29	-27	-31	-2	94	-1	2	0	0	0	0	Normal
-18	1	6	-12	-3	-12	-17	38	-23	73	4	4	-23	-29	-18	-2	94	-1	2	0	0	0	0	Normal
1	2	6	-5	-16	-1	-18	57	-38	79	11	-4	-32	-25	-37	12	94	-1	2	0	0	0	0	Normal
-4	2	6	-12	-14	-1	-18	58	-42	51	0	0	-39	-28	-35	-6	94	-1	2	0	0	0	0	Normal
-13	2	6	-15	-15	11	-18	58	-40	74	-2	-1	-31	-41	-36	-3	94	-1	2	0	0	0	0	Normal
-12	2	6	-14	-8	7	-18	74	-35	78	-1	-2	-33	-42	-32	-11	94	-1	2	0	0	0	0	Normal
-16	2	6	-14	-4	-8	-19	75	-53	74	-7	-2	-33	-39	-32	-1	94	-1	2	0	0	0	0	Normal
6	2	6	-1	-15	-9	-19	85	-45	71	2	0	-16	-37	-44	2	94	-1	2	0	0	0	0	Normal
-13	2	6	-12	-2	-4	-18	81	-29	97	4	2	-26	-35	-30	7	94	-1	2	0	0	0	0	Normal
-9	2	6	-15	-4	7	-18	85	-48	74	-2	7	-33	-40	-35	3	94	-1	2	0	0	0	0	Normal
-6	2	6	-5	-2	1	-17	94	-45	65	0	-1	-22	-32	-30	4	94	-1	2	0	0	0	0	Normal
-19	2	6	-14	9	1	-17	97	-44	86	0	2	-28	-39	-19	-2	94	-1	2	0	0	0	0	Normal
-8	3	6	-11	-8	-2	-16	101	-27	88	-3	-2	-28	-33	-36	1	94	-1	2	0	0	0	0	Normal
8	3	6	-2	-16	-8	-16	110	-37	62	1	-2	-22	-24	-45	4	94	-1	2	0	0	0	0	Normal
-17	3	6	-19	-5	3	-15	100	-78	37	-4	-1	-36	-37	-31	-14	94	-1	2	0	0	0	0	Normal
-15	3	6	-11	0	12	-15	113	-54	65	1	-3	-36	-26	-26	0	94	-1	2	0	0	0	0	Normal
-5	3	6	0	-5	-3	-15	114	0	101	-2	-1	-20	-21	-33	12	94	-1	2	0	0	0	0	Normal
-16	3	6	-10	-5	0	-15	131	-12	81	4	-7	-30	-31	-27	3	94	-1	2	0	0	0	0	Normal
-15	3	6	-6	4	5	-16	135	-89	31	-1	1	-31	-26	-23	1	94	-1	2	0	0	0	0	Normal
-2	3	6	-3	-7	-4	-16	136	-4	78	0	7	-16	-21	-36	13	94	-1	2	0	0	0	0	Normal
-10	4	6	-11	-2	-5	-17	155	-48	61	-4	-4	-24	-29	-24	0	94	-1	2	0	0	0	0	Normal
-2	4	6	-2	-7	-4	-17	145	-63	67	-6	4	-21	-17	-33	13	94	-1	2	0	0	0	0	Normal
2	4	6	-6	-19	-2	-18	168	20	117	3	-4	-19	-26	-41	8	94	-1	2	0	0	0	0	Normal
-17	4	6	-8	-3	-3	-18	168	-50	79	1	-2	-27	-28	-22	0	94	-1	2	0	0	0	0	Normal
-6	4	6	-1	-2	5	-20	173	-68	43	-1	3	-24	-18	-28	2	94	-1	2	0	0	0	0	Normal
-17	4	6	-2	5	3	-20	193	-49	86	4	5	-18	-20	-19	7	94	-1	2	0	0	0	0	Normal
-6	4	6	-4	-8	-3	-20	204	-8	98	-3	4	-22	-20	-33	3	94	-1	2	0	0	0	0	Normal
0	4	6	-6	-13	1	-20	222	-40	69	3	0	-19	-17	-38	6	94	-1	2	0	0	0	0	Normal
-19	4	6	-17	-9	2	-20	239	-68	50	7	-4	-42	-32	-29	-10	94	-1	2	0	0	0	0	Normal
1	4	6	-4	-8	-2	-20	247	-20	71	-2	-2	-23	-15	-32	0	94	-1	2	0	0	0	0	Normal
-2	4	6	3	6	-4	-20	253	-33	73	1	-1	-17	-9	-19	10	94	-1	2	0	0	0	0	Normal
4	4	6	-2	-12	1	-20	269	-38	40	-3	0	-27	-15	-33	5	94	-1	2	0	0	0	0	Normal
0	4	6	-5	-9	-1	-19	275	-31	71	-2	1	-24	-20	-35	4	94	-1	2	0	0	0	0	Normal
-1	4	6	-9	-11	1	-19	286	-43	54	3	-3	-29	-25	-32	-4	94	-1	2	0	0	0	0	Normal
-5	4	6	0	-8	9	-18	305	-48	67	1	-2	-26	-15	-33	7	94	-1	2	0	0	0	0	Normal
-13	4	6	-6	3	-2	-18	302	-48	84	-1	2	-29	-24	-24	-2	94	-1	2	0	0	0	0	Normal
6	4	6	9	-5	-5	-17	311	-25	80	-8	4	-14	-8	-30	9	94	-1	2	0	0	0	0	Normal
-7	4	6	-7	-5	-6	-17	316	-56	65	-6	2	-31	-26	-30	0	94	-1	2	0	0	0	0	Normal
-15	4	6	-17	-8	-1	-16	310	-51	67	1	-3	-34	-33	-35	-9	94	-1	2	0	0	0	0	Normal
4	4	6	3	-13	-1	-16	319	-33	81	5	-2	-17	-26	-31	-2	94	-1	2	0	0	0	0	Normal
4	4	6	2	-5	4	-14	308	-36	70	1	-4	-14	-17	-29	13	94	-1	2	0	0	0	0	Normal
-13	4	6	-2	-3	5	-14	282	-28	72	4	5	-16	-19	-29	3	94	-1	2	0	0	0	0	Normal
1	4	6	-1	-11	3	-13	269	-23	83	-4	2	-23	-22	-29	6	94	-1	3	0	0	0	0	Normal
-20	4	6	-14	2	9	-13	239	-44	70	1	1	-34	-26	-22	2	94	-1	3	0	0	0	0	Normal
-35	4	6	-19	10	2	-12	205	-61	72	1	-5	-42	-36	-7	-7	94	-1	3	0	0	0	0	Normal
0	4	6	7	-2	4	-12	191	-22	81	4	-5	-19	-18	-18	14	94	-1	3	0	0	0	0	Normal
-10	5	6	-4	2	-12	-10	144	-38	73	-3	4	-26	-25	-18	6	94	-1	3	0	0	0	0	Normal
-16	5	6	-5	4	-17	-10	122	-37	70	1	1	-25	-24	-16	4	94	-1	3	0	0	0	0	Normal
2	5	6	4	-7	-3	-9	102	-36	65	-7	3	-21	-15	-27	5	94	-1	3	0	0	0	0	Normal
-33	5	6	-18	15	2	-9	81	-46	90	-5	7	-42	-30	-10	-5	94	-1	3	0	0	0	0	Normal
-15	5	6	-6	6	7	-7	72	-38	83	0	-5	-24	-19	-14	1	94	-1	3	0	0	0	0	Normal
-13	5	6	-6	4	16	-7	52	-41	94	-4	1	-28	-22	-19	4	94	-1	3	0	0	0	0	Normal
-21	5	6	-8	2	2	-6	40	-39	85	7	-2	-27	-30	-19	-3	94	-1	3	0	0	0	0	Normal
-5	5	6	4	0	-9	-6	35	-50	80	2	-2	-21	-19	-18	5	94	-1	3	0	0	0	0	Normal
-18	5	6	10	14	-6	-5	32	-31	93	0	-7	-17	-18	-6	8	94	-1	3	0	0	0	0	Normal
1	5	6	13	-1	-6	-5	27	-34	78	2	-1	-17	-13	-21	11	94	-1	3	0	0	0	0	Normal
-28	5	6	-9	16	-4	-5	31	-29	111	-2	3	-31	-31	-15	-1	94	-1	3	0	0	0	0	Normal
-19	5	6	-5	9	5	-5	28	-15	100	2	0	-23	-33	-17	-1	94	-1	3	0	0	0	0	Normal
-24	6	6	-9	11	3	-4	25	-52	85	-3	2	-33	-39	-17	-5	94	-1	3	0	0	0	0	Normal
-34	6	6	-9	20	1	-4	23	-35	69	1	2	-33	-38	-12	-4	94	-1	3	0	0	0	0	Normal
-11	6	6	2	4	-4	-5	22	-26	89	-2	-4	-28	-28	-21	6	94	-1	3	0	0	0	0	Normal
6	6	6	10	-6	-1	-5	22	-24	65	1	-2	-15	-20	-33	9	94	-1	3	0	0	0	0	Normal
-28	6	6	-8	14	-1	-5	21	-43	87	0	3	-33	-34	-14	-4	94	-1	3	0	0	0	0	Normal
-21	6	6	-13	8	-7	-5	38	-43	96	5	-3	-35	-38	-16	-11	94	-1	3	0	0	0	0	Normal
-10	6	6	5	13	6	-6	35	-36	78	3	-3	-22	-25	-12	7	94	-1	3	0	0	0	0	Normal
-34	6	6	-7	26	-3	-6	36	-53	96	4	6	-38	-31	-5	-1	94	-1	3	0	0	0	0	Normal
-8	7	6	-11	-3	4	-7	46	-33	81	5	-1	-37	-30	-23	-4	94	-1	3	0	0	0	0	Normal
-26	7	6	0	21	9	-7	37	-32	102	-5	4	-25	-20	-4	5	94	-1	3	0	0	0	0	Normal
-19	7	6	4	15	2	-7	41	-46	81	-6	2	-26	-15	-7	3	94	-1	3	0	0	0	0	Normal
-25	7	6	-3	14	-5	-7	40	-32	87	-4	-2	-29	-22	-6	5	94	-1	3	0	0	0	0	Normal
-12	7	6	9	12	-9	-7	42	-18	95	-4	-4	-23	-15	-15	6	94	-1	3	0	0	0	0	Normal
-22	7	6	-6	9	4	-7	43	-39	76	0	-1	-35	-28	-14	0	94	-1	3	0	0	0	0	Normal
-32	7	6	-16	16	-3	-6	44	-56	73	-2	-1	-39	-36	-9	-10	94	-1	3	0	0	0	0	Normal
-23	7	6	-7	13	4	-6	49	-27	89	-2	-3	-33	-33	-13	-7	94	-1	3	0	0	0	0	Normal
-23	8	6	-6	13	3	-6	43	-29	83	0	-4	-28	-34	-14	4	94	-1	3	0	0	0	0	Normal
-9	8	6	3	7	-4	-6	45	-28	70	-2	3	-25	-24	-19	7	94	-1	3	0	0	0	0	Normal
-21	8	6	-5	10	0	-6	46	-25	96	0	2	-29	-35	-17	0	94	-1	3	0	0	0	0	Normal
-13	8	6	-4	5	4	-6	39	-31	75	3	8	-32	-27	-26	-1	94	-1	3	0	0	0	0	Normal
-13	8	6	-1	9	-5	-6	35	-25	96	-2	5	-17	-27	-21	9	94	-1	3	0	0	0	0	Normal
-5	8	6	3	5	-8	-6	32	-17	106	2	-3	-15	-27	-27	14	94	-1	3	0	0	0	0	Normal
-6	8	6	0	6	-4	-6	35	-23	87	1	-2	-14	-30	-24	15	94	-1	3	0	0	0	0	Normal
-23	8	6	-14	8	-2	-6	38	-56	85	3	-3	-32	-43	-22	-4	94	-1	3	0	0	0	0	Normal
-16	8	6	-15	4	5	-7	40	-37	83	-5	-1	-36	-39	-29	-1	94	-1	3	0	0	0	0	Normal
-15	8	6	-9	6	4	-7	39	-38	83	3	0	-28	-34	-25	5	94	-1	3	0	0	0	0	Normal
7	9	6	6	-9	4	-7	35	-21	70	0	-3	-19	-22	-40	14	94	-1	3	0	0	0	0	Normal
-21	9	6	-14	6	4	-7	34	-21	95	0	0	-32	-43	-18	3	94	-1	3	0	0	0	0	Normal
-29	9	6	-13	16	-2	-8	37	-51	87	3	-1	-28	-41	-9	-1	94	-1	3	0	0	0	0	Normal
-16	9	6	-12	8	-6	-8	36	-40	63	2	1	-26	-41	-20	-3	94	-1	3	0	0	0	0	Normal
-28	9	6	-21	15	-5	-7	31	-46	98	-2	1	-37	-40	-17	-3	94	-1	3	0	0	0	0	Normal
-11	9	6	-11	8	0	-7	32	-34	88	0	0	-20	-36	-22	8	94	-1	3	0	0	0	0	Normal
-21	9	6	-11	11	7	-7	32	-54	79	-2	-1	-36	-41	-17	-4	94	-1	3	0	0	0	0	Normal
-38	9	6	-20	18	6	-7	17	-52	101	0	4	-46	-41	-9	-7	94	-1	3	0	0	0	0	Normal
-23	9	6	-10	8	0	-6	28	-37	100	-6	-2	-26	-38	-13	-4	94	-1	3	0	0	0	0	Normal
-8	9	6	-1	-2	-1	-6	29	-50	77	1	-2	-22	-31	-26	3	94	-1	3	0	0	0	0	Normal
6	9	6	5	-8	-4	-5	19	-37	72	1	0	-16	-20	-35	11	94	-1	3	0	0	0	0	Normal
3	9	6	-8	-19	3	-5	44	-34	81	-5	0	-20	-39	-40	2	94	-1	3	0	0	0	0	Normal
-23	9	6	-15	2	-2	-4	30	-43	85	8	-2	-30	-45	-22	-3	94	-1	3	0	0	0	0	Normal
-14	9	6	-8	2	-4	-4	30	-21	94	1	4	-23	-37	-23	4	94	-1	3	0	0	0	0	Normal
-11	10	6	-10	-3	-4	-2	31	-25	86	-2	-4	-16	-37	-24	9	94	-1	3	0	0	0	0	Normal
-10	10	6	-2	1	-3	-2	28	-33	76	10	-6	-17	-33	-26	5	94	-1	3	0	0	0	0	Normal
-13	10	6	-17	-2	2	0	28	-46	79	-5	0	-30	-47	-25	-5	94	-1	3	0	0	0	0	Normal
-4	10	6	-8	-9	-1	0	23	-33	79	-2	3	-24	-35	-35	2	94	-1	3	0	0	0	0	Normal
-18	10	6	-7	4	-4	2	28	-46	82	-2	-2	-26	-44	-17	-7	94	-1	3	0	0	0	0	Normal
-16	10	6	-6	11	4	2	24	-34	79	-5	7	-19	-36	-16	8	94	-1	3	0	0	0	0	Normal
2	10	6	9	1	8	5	29	-21	79	0	-1	-19	-25	-27	13	94	-1	3	0	0	0	0	Normal
-22	10	6	1	21	2	5	22	-40	79	0	0	-26	-29	-3	6	94	-1	3	0	0	0	0	Normal
-17	11	6	-13	1	5	7	31	-34	92	2	-2	-32	-41	-23	-7	94	-1	3	0	0	0	0	Normal
-18	11	6	-11	5	-4	7	27	-46	94	1	-1	-38	-38	-11	-12	94	-1	3	0	0	0	0	Normal
-22	11	6	-8	7	-1	9	25	-66	72	-5	1	-36	-34	-11	-18	94	-1	3	0	0	0	0	Normal
-21	11	6	-9	6	-2	9	37	-54	80	5	-2	-33	-38	-14	-9	94	-1	3	0	0	0	0	Normal
2	11	6	6	4	-2	9	31	-28	79	-4	3	-21	-22	-19	3	94	-1	3	0	0	0	0	Normal
0	11	6	8	0	-8	9	29	-40	78	-1	0	-22	-25	-24	1	94	-1	3	0	0	0	0	Normal
-9	11	6	0	3	-5	9	32	-28	73	6	-4	-22	-39	-19	5	94	-1	3	0	0	0	0	Normal
-8	11	6	2	2	-1	9	21	-16	92	-2	4	-24	-40	-20	-4	94	-1	3	0	0	0	0	Normal
-20	12	6	-8	4	5	7	17	-44	79	-2	4	-35	-47	-25	-3	94	-1	3	0	0	0	0	Normal
-14	12	6	-9	1	6	7	26	-42	56	4	-2	-30	-47	-25	-5	94	-1	3	0	0	0	0	Normal
-17	12	6	-16	-13	-3	4	22	-42	79	-1	-1	-35	-55	-36	-13	94	-1	3	0	0	0	0	Normal
5	12	6	0	-15	3	4	32	-27	65	4	-4	-19	-39	-43	-4	94	-1	3	0	0	0	0	Normal
-21	12	6	-8	3	0	1	33	-39	76	2	-2	-27	-44	-22	-4	94	-1	3	0	0	0	0	Normal
-26	12	6	-7	13	-1	1	24	-26	93	-3	-1	-29	-50	-21	-3	94	-1	3	0	0	0	0	Normal
6	12	6	13	8	0	-2	23	-3	92	-2	2	-8	-24	-28	16	94	-1	3	0	0	0	0	Normal
-8	12	6	3	5	7	-2	24	-40	74	-2	4	-27	-37	-27	3	94	-1	3	0	0	0	0	Normal
-7	12	6	7	6	-4	-5	18	-26	82	0	-4	-24	-33	-26	1	94	-1	3	0	0	0	0	Normal
-1	12	6	4	-2	-2	-5	19	-24	80	3	7	-27	-35	-32	-4	94	-1	3	0	0	0	0	Normal
-24	12	6	-7	12	1	-8	27	-41	78	-7	-3	-39	-46	-17	-7	94	-1	3	0	0	0	0	Normal
-17	12	6	-10	6	-4	-8	29	-36	69	-4	0	-34	-45	-16	-11	94	-1	3	0	0	0	0	Normal
-2	13	6	1	-6	0	-11	36	-24	72	-2	-3	-32	-43	-23	-7	94	-1	3	0	0	0	0	Normal
-2	13	6	-6	-11	5	-11	38	-35	54	-5	2	-35	-39	-27	-11	94	-1	3	0	0	0	0	Normal
-6	13	6	-3	-2	6	-13	32	-40	51	0	4	-33	-36	-19	-9	94	-1	3	0	0	0	0	Normal
-11	13	6	-9	-4	-9	-13	32	-21	65	7	-5	-34	-39	-24	-8	94	-1	3	0	0	0	0	Normal
-17	13	6	-12	5	-4	-16	34	-33	75	0	3	-31	-41	-14	-9	94	-1	3	0	0	0	0	Normal
-15	13	6	-2	3	-6	-16	48	-30	59	9	-3	-24	-34	-9	4	94	-1	3	0	0	0	0	Normal
-12	14	6	-9	-9	-7	-20	52	-47	72	5	-7	-33	-41	-23	-13	94	-1	3	0	0	0	0	Normal
-12	14	6	-14	-11	4	-20	50	-41	74	3	0	-38	-47	-22	-10	94	-1	3	0	0	0	0	Normal
2	14	6	-5	-15	6	-24	53	-31	60	-1	-4	-28	-37	-30	-2	94	-1	3	0	0	0	0	Normal
7	14	6	-2	-14	0	-24	69	-15	93	-2	0	-13	-32	-30	7	94	-1	3	0	0	0	0	Normal
-3	14	6	-15	-15	-2	-28	72	-26	77	-4	1	-27	-45	-33	-4	94	-1	2	0	0	0	0	Normal
-4	14	6	-9	-10	6	-28	88	-50	72	-4	4	-23	-51	-33	-3	94	-1	2	0	0	0	0	Normal
-7	14	6	-17	-10	0	-33	95	-42	68	-1	7	-23	-49	-34	-7	94	-1	2	0	0	0	0	Normal
-17	14	6	-21	-7	5	-33	81	-47	69	-2	1	-42	-59	-33	-16	94	-1	2	0	0	0	0	Normal
-9	13	6	-5	1	0	-37	83	-23	85	-4	1	-18	-44	-20	-1	94	-1	2	0	0	0	0	Normal
-7	13	6	-5	2	-7	-37	78	-18	80	-2	5	-22	-34	-21	8	94	-1	2	0	0	0	0	Normal
-19	13	6	-21	-5	2	-43	80	-54	74	0	-3	-42	-50	-22	-8	94	-1	2	0	0	0	0	Normal
-23	13	6	-26	-5	0	-43	71	-68	52	0	-7	-44	-54	-23	-20	94	-1	2	0	0	0	0	Normal
2	14	6	-9	-16	5	-49	68	-50	58	3	-3	-28	-38	-30	0	94	-1	3	0	0	0	0	Normal
-16	14	6	-11	-5	0	-49	54	-43	75	0	0	-34	-40	-20	-16	94	-1	3	0	0	0	0	Normal
0	14	6	2	-6	-9	-55	43	-50	63	0	-4	-32	-29	-20	-11	94	-1	3	0	0	0	0	Normal
-9	14	6	4	10	-1	-55	30	-45	88	0	8	-29	-25	-10	0	94	-1	3	0	0	0	0	Normal
-20	14	6	-6	13	2	-62	27	-59	65	-4	-4	-44	-31	-9	-12	94	-1	3	0	0	0	0	Normal
-11	14	6	-2	7	2	-62	27	-64	56	4	-1	-38	-29	-13	-11	94	-1	3	0	0	0	0	Normal
-17	14	6	5	12	4	-69	22	-45	82	-4	-7	-27	-28	-6	-4	94	-1	3	0	0	0	0	Normal
-5	14	6	9	4	-2	-69	28	-41	73	-1	0	-20	-27	-10	-8	94	-1	3	0	0	0	0	Normal
-9	14	6	8	3	-9	-76	15	-43	77	4	4	-24	-30	-15	-6	94	-1	3	0	0	0	0	Normal
1	14	6	-1	-12	-1	-76	19	-44	60	1	0	-28	-35	-27	-6	94	-1	3	0	0	0	0	Normal
1	13	6	0	-12	-2	-83	22	-38	63	0	2	-21	-36	-30	-4	94	-1	3	0	0	0	0	Normal
0	13	6	-6	-14	4	-83	21	-46	45	4	-1	-28	-36	-37	-5	94	-1	3	0	0	0	0	Normal
-13	13	6	-11	-9	10	-90	10	-44	67	-4	2	-29	-49	-35	-11	94	-1	3	0	0	0	0	Normal
-24	13	6	-13	6	-1	-90	17	-32	90	0	1	-31	-52	-20	-11	94	-1	3	0	0	0	0	Normal
-19	13	6	-10	6	-5	-97	12	-51	63	-2	1	-28	-42	-25	1	94	-1	3	0	0	0	0	Normal
-26	13	6	-13	10	-13	-97	-11	-38	79	2	0	-26	-48	-17	2	94	-1	3	0	0	0	0	Normal
-19	13	6	-14	7	-3	-100	20	-39	90	-1	-5	-29	-48	-16	-3	94	-1	3	0	0	0	0	Normal
-6	13	6	-7	-5	-3	-100	90	-30	74	-3	0	-12	-39	-34	8	94	-1	3	0	0	0	0	Normal
3	13	6	-11	-14	6	-100	261	-35	75	-2	3	-18	-43	-42	2	94	-1	3	0	0	0	0	Normal
11	13	6	-5	-23	2	-100	477	-33	74	2	0	-7	-38	-43	0	94	-1	3	0	0	0	0	Normal
13	13	6	-8	-24	2	-100	636	-46	48	4	0	-8	-27	-50	5	94	-1	3	0	0	0	0	Normal
17	13	6	-7	-31	7	-100	547	-58	49	1	-1	-9	-31	-49	0	94	-1	3	0	0	0	0	Normal
-6	13	6	-18	-21	7	-100	305	-47	62	5	-1	-24	-45	-36	-12	94	-1	3	0	0	0	0	Normal
5	13	6	-18	-25	10	-100	62	-53	62	3	2	-26	-51	-42	-9	94	-1	3	0	0	0	0	Normal
-13	13	6	-19	-10	-3	-100	-190	-43	74	-3	0	-24	-49	-28	-6	94	-1	4	0	0	0	0	Normal
-27	13	6	-15	8	-4	-100	-241	-30	92	0	3	-29	-52	-10	-5	94	-1	4	0	0	0	0	Normal
-25	13	6	-22	3	-4	-100	-244	-49	88	-5	-2	-35	-59	-19	-6	94	-1	4	0	0	0	0	Normal
-34	13	6	-16	13	-6	-100	-259	-38	69	-4	-6	-31	-45	-17	-1	94	-1	4	0	0	0	0	Normal
-7	12	6	-12	-13	-6	-100	-248	-30	92	0	-3	-24	-53	-33	6	94	-1	3	0	0	0	0	Normal
-21	12	6	-23	-3	0	-100	-224	-36	78	9	1	-30	-53	-33	-2	94	-1	3	0	0	0	0	Normal
-19	12	6	-14	-5	-10	-100	-160	-45	82	-5	4	-20	-49	-30	0	94	-1	3	0	0	0	0	Normal
-7	12	6	-11	-15	-1	-100	-103	-38	99	-2	8	-19	-48	-46	5	94	-1	3	0	0	0	0	Normal
-20	12	6	-19	-9	9	-100	-40	-50	74	-3	-1	-24	-52	-39	-6	94	-1	3	0	0	0	0	Normal
-4	12	6	-15	-23	4	-100	16	-63	75	-6	0	-24	-50	-50	0	94	-1	3	0	0	0	0	Normal
-9	11	6	-7	-11	8	-100	35	-26	92	6	0	-15	-40	-43	8	94	-1	3	0	0	0	0	Normal
-23	11	6	-15	-7	4	-100	50	-42	87	3	-1	-23	-51	-36	-2	94	-1	3	0	0	0	0	Normal
-20	11	6	-11	-3	-6	-100	73	-49	72	-3	-1	-27	-49	-41	-5	94	-1	3	0	0	0	0	Normal
-8	11	6	-8	-13	-8	-100	61	-32	71	0	0	-23	-46	-51	-4	94	-1	3	0	0	0	0	Normal
-5	11	6	-11	-11	-3	-100	58	-33	71	0	-9	-25	-46	-48	-3	94	-1	3	0	0	0	0	Normal
-10	11	6	-10	-10	-2	-100	72	-47	55	0	-1	-30	-49	-47	-10	94	-1	3	0	0	0	0	Normal
3	11	6	6	-5	-6	-100	69	-29	66	2	1	-11	-36	-42	8	94	-1	3	0	0	0	0	Normal
-15	11	6	-1	12	-2	-100	74	-22	78	5	1	-20	-38	-29	7	94	-1	3	0	0	0	0	Normal
-4	11	6	4	-5	5	-97	89	-38	66	-4	0	-18	-39	-46	-4	94	-1	3	0	0	0	0	Normal
-12	11	6	-8	5	-2	-97	85	-50	60	1	-1	-31	-43	-36	-3	94	-1	3	0	0	0	0	Normal
-20	11	6	-10	10	0	-87	80	-56	74	-3	2	-35	-45	-35	-11	94	-1	3	0	0	0	0	Normal
-9	11	6	1	1	6	-87	88	-38	72	-7	6	-24	-40	-38	-11	94	-1	3	0	0	0	0	Normal
-13	10	6	-7	4	2	-77	89	-49	71	-1	5	-35	-48	-40	-13	94	-1	3	0	0	0	0	Normal
7	10	6	16	0	7	-77	95	-21	89	2	4	-7	-29	-42	4	94	-1	3	0	0	0	0	Normal
-2	10	6	9	-1	5	-67	106	-31	68	-4	-4	-16	-29	-37	0	94	-1	3	0	0	0	0	Normal
-11	10	6	0	-1	0	-67	103	-54	77	3	-7	-21	-35	-34	-7	94	-1	3	0	0	0	0	Normal
-18	10	6	-5	0	-5	-57	109	-37	74	1	-3	-19	-38	-36	-2	94	-1	3	0	0	0	0	Normal
-24	10	6	-17	-2	-3	-57	118	-46	75	0	4	-31	-47	-35	-12	94	-1	3	0	0	0	0	Normal
-27	10	6	-15	-14	3	-48	122	-31	87	1	-2	-33	-54	-40	-20	94	-1	3	0	0	0	0	Normal
-16	10	6	-11	-9	-2	-48	128	-23	74	4	0	-22	-45	-41	-5	94	-1	3	0	0	0	0	Normal
-19	9	6	-5	0	-11	-40	124	-47	83	-2	-2	-20	-38	-32	-3	94	-1	3	0	0	0	0	Normal
-13	9	6	-3	-9	-5	-40	131	-30	56	2	-4	-19	-35	-46	-8	94	-1	3	0	0	0	0	Normal
-6	9	6	-1	-6	-5	-33	143	-19	97	2	1	-15	-34	-41	3	94	-1	2	0	0	0	0	Normal
-13	9	6	2	-1	-2	-33	153	-20	87	0	2	-17	-32	-36	-2	94	-1	2	0	0	0	0	Normal
-10	8	6	-1	-4	7	-27	159	-37	70	-3	-5	-26	-37	-35	-13	94	-1	2	0	0	0	0	Normal
-5	8	6	4	-1	6	-27	163	-21	98	-1	2	-18	-36	-26	-3	94	-1	2	0	0	0	0	Normal
-25	8	6	-13	9	6	-22	163	-40	81	-1	1	-31	-40	-24	-12	94	-1	2	0	0	0	0	Normal
-15	8	6	-10	1	4	-22	181	-48	67	-4	1	-38	-40	-27	-18	94	-1	2	0	0	0	0	Normal
-11	7	6	3	6	5	-18	201	-20	73	-1	0	-19	-33	-17	-6	94	-1	2	0	0	0	0	Normal
-22	7	6	2	15	-8	-18	208	-33	82	-1	-1	-28	-30	-10	-13	94	-1	2	0	0	0	0	Normal
-13	7	6	9	19	1	-13	213	-40	75	1	-3	-23	-27	-12	-9	94	-1	3	0	0	0	0	Normal
-16	7	6	2	12	-3	-13	226	-27	77	5	5	-20	-31	-16	-10	94	-1	3	0	0	0	0	Normal
-18	7	6	0	12	-6	-7	237	-30	92	2	1	-29	-30	-16	-12	94	-1	3	0	0	0	0	Normal
-20	7	6	-4	6	-1	-7	247	-36	63	2	-2	-27	-33	-25	-15	94	-1	3	0	0	0	0	Normal
1	7	6	10	0	-10	-2	265	-18	61	-5	3	-13	-24	-26	-3	94	-1	3	0	0	0	0	Normal
-6	7	6	5	-1	-2	-2	274	-11	83	-2	0	-18	-29	-29	-8	94	-1	3	0	0	0	0	Normal
2	7	6	7	-5	2	4	283	-13	81	-3	-4	-14	-26	-32	-7	94	-1	3	0	0	0	0	Normal
-10	7	6	-2	4	5	4	292	-25	83	-2	3	-11	-37	-20	-8	94	-1	3	0	0	0	0	Normal
-20	7	6	-16	-6	4	9	303	-23	88	2	-2	-31	-49	-29	-20	94	-1	2	0	0	0	0	Normal
-11	7	6	-5	-1	3	9	294	-15	88	7	-2	-7	-37	-26	-2	94	-1	2	0	0	0	0	Normal
-12	6	6	-8	-1	-3	15	294	-20	83	0	-1	-10	-37	-29	3	94	-1	2	0	0	0	0	Normal
-13	6	6	-11	0	-1	15	299	-6	101	0	2	-17	-35	-26	0	94	-1	2	0	0	0	0	Normal
-21	5	6	-14	-2	-2	20	295	-25	92	-1	-5	-17	-40	-24	-7	94	-1	2	0	0	0	0	Normal
-19	5	6	-22	-2	-1	20	284	-42	82	-4	-4	-30	-51	-23	-12	94	-1	2	0	0	0	0	Normal
-15	5	6	-21	-10	5	25	270	-24	77	-1	2	-23	-50	-35	-13	94	-1	2	0	0	0	0	Normal
2	5	6	0	-11	-2	25	256	-7	78	6	2	-9	-33	-36	6	94	-1	2	0	0	0	0	Normal
5	4	6	0	-7	4	30	224	-7	77	-2	3	-9	-30	-26	10	94	-1	2	0	0	0	0	Normal
-16	4	6	0	5	2	30	205	0	94	4	1	-12	-30	-17	1	94	-1	2	0	0	0	0	Normal
-20	4	6	-3	15	0	36	179	-9	97	2	1	-15	-34	-2	8	94	-1	2	0	0	0	0	Normal
-21	4	6	-11	11	-2	36	141	-31	65	-2	2	-19	-41	-10	0	94	-1	2	0	0	0	0	Normal
-14	4	6	-4	5	-2	42	122	-19	79	0	-2	-10	-37	-13	3	94	-1	2	0	0	0	0	Normal
-18	4	6	-7	7	2	42	106	-17	71	-5	5	-23	-33	-12	0	94	-1	2	0	0	0	0	Normal
-21	4	6	-7	7	-3	49	82	-31	84	-2	-1	-21	-37	-5	-6	94	-1	2	0	0	0	0	Normal
-10	4	6	-10	-5	-3	49	73	-24	96	3	-3	-24	-40	-17	-11	94	-1	2	0	0	0	0	Normal
-29	4	6	-11	18	-1	55	56	-32	96	-3	-4	-32	-45	-5	-8	94	-1	2	0	0	0	0	Normal
-19	4	6	-11	5	-3	55	44	-40	88	5	-2	-23	-49	-10	-4	94	-1	2	0	0	0	0	Normal
-18	4	6	-17	2	2	62	46	-33	84	-2	-3	-30	-54	-19	-8	94	-1	2	0	0	0	0	Normal
-32	4	6	-14	16	9	62	39	-21	97	-3	0	-26	-44	-3	-1	94	-1	2	0	0	0	0	Normal
-24	3	6	-18	2	-2	68	41	-26	95	-1	0	-21	-51	-9	-10	94	-1	2	0	0	0	0	Normal
-18	3	6	-10	8	-7	68	36	-8	93	-4	1	-12	-42	-7	1	94	-1	2	0	0	0	0	Normal
-16	3	6	-7	-2	-3	74	31	-8	96	-4	2	-15	-38	-14	2	94	-1	2	0	0	0	0	Normal
-32	3	6	-17	8	-3	74	31	-21	83	1	-2	-22	-50	-5	-10	94	-1	2	0	0	0	0	Normal
-17	3	6	-10	3	2	79	34	-21	88	0	3	-13	-40	-11	9	94	-1	2	0	0	0	0	Normal
-8	3	6	-13	-11	8	79	44	-6	100	0	2	-15	-47	-16	3	94	-1	2	0	0	0	0	Normal
-14	3	6	-19	-6	-2	84	34	-15	78	5	-1	-11	-49	-16	-4	94	-1	2	0	0	0	0	Normal
-17	3	6	-15	-4	0	84	41	-26	87	-4	6	-20	-49	-7	6	94	-1	2	0	0	0	0	Normal
-19	3	6	-17	-8	-2	88	35	-15	92	1	1	-18	-48	-11	-6	94	-1	2	0	0	0	0	Normal
-18	3	6	-18	-3	-5	88	36	-25	83	1	-1	-18	-41	-10	-1	94	-1	2	0	0	0	0	Normal
-25	2	6	-17	7	1	91	49	-31	98	-1	-3	-25	-40	5	7	94	-1	2	0	0	0	0	Normal
-21	2	6	-14	6	4	91	41	-14	111	8	-2	-14	-34	3	2	94	-1	2	0	0	0	0	Normal
-26	2	6	-19	6	2	94	48	-17	100	-2	-1	-23	-36	2	-4	94	-1	2	0	0	0	0	Normal
-28	2	6	-26	2	0	94	42	-48	84	2	1	-28	-47	-2	-12	94	-1	2	0	0	0	0	Normal
-29	1	6	-19	10	-5	97	45	-35	91	-3	-3	-23	-40	6	-8	94	-1	2	0	0	0	0	Normal
-10	1	6	-22	-4	-9	97	53	-28	81	4	-1	-24	-38	-12	-6	94	-1	2	0	0	0	0	Normal
-12	1	6	-8	9	-4	100	56	-14	91	-1	-5	-13	-30	2	10	94	-1	1	0	0	0	0	Normal
-31	1	6	-10	19	-2	100	56	-2	107	1	3	-23	-33	11	0	94	-1	1	0	0	0	0	Normal
-22	1	6	-12	9	4	100	48	-14	92	-1	1	-20	-36	3	-4	94	-1	1	0	0	0	0	Normal
-20	1	6	-13	5	2	100	45	-21	66	-1	-1	-15	-37	-5	-3	94	-1	1	0	0	0	0	Normal
-20	1	6	-20	1	1	100	47	-43	74	0	-1	-29	-49	-4	-7	94	-1	1	0	0	0	0	Normal
-14	1	6	-16	0	-1	100	45	-18	83	5	0	-18	-42	-7	5	94	-1	1	0	0	0	0	Normal
-11	1	6	-9	-2	4	100	47	-18	93	-2	1	-11	-37	-12	4	94	-1	1	0	0	0	0	Normal
-13	1	6	-6	0	4	100	49	-34	99	-7	5	-19	-40	-2	-1	94	-1	1	0	0	0	0	Normal
[truncated: 195,470 more rows]
